# Supplementary material for: Comprehensive Analysis of Five Phyllostachys edulis SQUA-like Genes and Their Potential Functions in Flower Development
Source: Int J Mol Sci. 2021 Oct 8;22(19):10868. doi: 10.3390/ijms221910868 (PMC8509223; doi:10.3390/ijms221910868)
Supplement: Supplementary file 1 [file ijms-22-10868-s001.zip]

Archive with 1 entries (1 files):
- ijms-1382896-supplementary.xlsx
