# Supplementary material for: Comprehensive Analysis of Five Phyllostachys edulis SQUA-like Genes and Their Potential Functions in Flower Development
Source: Int J Mol Sci. 2021 Oct 8;22(19):10868. doi: 10.3390/ijms221910868 (PMC8509223; doi:10.3390/ijms221910868)
Supplement: Supplementary file 1 [file ijms-22-10868-s001.zip › ijms-1382896-supplementary.xlsx]

## Sheet: Table S1
Table S1 Primers for the PeSQUA genes cloning
Gene	Primer
PeMADS2	5' AGTCTACACACCACATCCATT 3'
	5' GTGTTGTTATTGACACAGCG 3'
PeMADS3	5' ATGGGGCGCGGGAAGGTGCA 3'
	5' CATGAAGGACGAGGAAGAGTCT 3'
PeMADS13	5' ATGGGGCGCGGGCCGGTGCA 3'
	5' TGTGTTGATATTGACACTGCCG 3'
PeMADS28	5' ATGGGGCGCGGGAAGGTGCA 3'
	5' TTAAGCATTGAGGTGGCTCAGC 3'
PeMADS41	5' ATGGGTCGCGGCAAGGTGCAG 3'
	5' AGCATTGAGGTGGCTCAGCATC 3'

## Sheet: Table S2
Table S2 List of primers used for yeast two-hybrid
Primer name	Sequences of primers
Pe2_BD_F	atggccatggaggccgaattcATGGGGCGCGGGCCGGTG
Pe2-BD_R	ccgctgcaggtcgacggatccTCATGTGTTGTTATTGACACAGCG
Pe3_BK F	atggccatggaggccgaattcATGGGGCGCGGGAAGGTG
Pe3_BK R	ccgctgcaggtcgacggatccTCATGAAGGACGAGGAAGAGTCTG
Pe13_BD_F	atggccatggaggccgaattcATGGGGCGCGGGCCGGTG
Pe13_BD_R	ccgctgcaggtcgacggatccTGTGTTGATATTGACACTGCCGA
Pe41_BD_F	atggccatggaggccgaattcATGGGTCGCGGCAAGGTG
Pe41_BD_R	ccgctgcaggtcgacggatccAGCATTGAGGTGGCTCAGCA
Pe28_BD_F	atggccatggaggccgaattcATGGGGCGCGGGAAGGTG
Pe28_BD_R	ccgctgcaggtcgacggatccTGAAGGACGAGGAAGAGTCTGG
Pe3_AD F	gccatggaggccagtgaattcATGGGGCGCGGGAAGGTG
Pe3_AD R	cagctcgagctcgatggatccTGAAGGACGAGGAAGAGTCTGG
Pe5_AD F	gccatggaggccagtgaattcATGGCGCGGGAGCGGCGG
Pe5_AD R	cagctcgagctcgatggatccCTTCCATGCAACACAAGGCA
Pe16_AD F	gccatggaggccagtgaattcATGGGGCGCGGCAAGATC
Pe16_AD R	cagctcgagctcgatggatccCTCGTCTTCCTGCAGGTTGG
Pe19_AD_F	gccatggaggccagtgaattcATGACGAAGCACAAGGTGAA
Pe19_AD_R	cagctcgagctcgatggatccCTCCTTTTCTGCTCTCGATTC
Pe20_AD F	gccatggaggccagtgaattcATGGGTCGCGGGAAGTTG
Pe20_AD R	cagctcgagctcgatggatccTCATATCCAACCTGCATATCCAGT
Pe2-AD_F	gccatggaggccagtgaattcATGGGGCGCGGGCCGGTG
Pe2AD_R	cagctcgagctcgatggatccTCATGTGTTGTTATTGACACAGCG
Pe7_AD_F	gccatggaggccagtgaattcATGGTGCGGGGGAAGACG
Pe7_AD_R	cagctcgagctcgatggatccAGCATGGTTAGCCCGATTA
Pe11_AD_F	gccatggaggccagtgaattcATGGGGCGTGGGAAAGTAGA
Pe11_AD_R	cagctcgagctcgatggatccCAGCCGAAGAACGTAGCCAT
Pe29_AD_F	gccatggaggccagtgaattcATGGGGAGGGGCAAGATAGA
Pe29_AD_R	cagctcgagctcgatggatccCCCGAGCTGAAGGGCTGT
Pe6_AD_F	gccatggaggccagtgaattcATGGTGCGGGGGAAGACG
Pe6_AD_R	cagctcgagctcgatggatccACCTGACTCCCGGTTGGAGG
Pe22_AD_F	gccatggaggccagtgaattcATGGTGCGGGGGAAGACG
Pe22_AD_R	cagctcgagctcgatggatccCCCGAATCCCGGTTGGAG
Pe4_AD_F	gccatggaggccagtgaattcATGGGGAGGGTGAAGCTCAA
Pe4_AD_R	cagctcgagctcgatggatccGAGTTGCTGCTGCAGGGAGC
Pe9_AD_R	cagctcgagctcgatggatccTCCTGCAGGTTGGGGTGG
Pe43_AD_F	gccatggaggccagtgaattcATGGCGCGGGAGAGGCGG
Pe43_AD_R	cagctcgagctcgatggatccTAAGGCAACCCTAGTTTCAG
Pe8_AD_F	gccatggaggccagtgaattcATGGCGGGGAAGAGGGAG
Pe8_AD_R	cagctcgagctcgatggatccCTTCGAGCCGAAGAGTGGTA
Pe13_AD_F	gccatggaggccagtgaattcATGGGGCGCGGGCCGGTG
Pe13_AD_R	cagctcgagctcgatggatccTGTGTTGATATTGACACTGCC
Pe15_AD_F	gccatggaggccagtgaattcATGGCGAGAGGCAAGGTGC
Pe15_AD_R	cagctcgagctcgatggatccTCCGAAGGAATAGCCCATCTC
Pe25_AD_F	gccatggaggccagtgaattcATGGCGCGGCGCGGCCGC
Pe25_AD_R	cagctcgagctcgatggatccTCCCAAGCAGCGGCCTTG
Pe40_AD_F	gccatggaggccagtgaattcATGGGGGAGGGGAAAGATTG
Pe40_AD_R	cagctcgagctcgatggatccCCTTTCATCAGACTTGAAAGCT
Pe41_AD_F	gccatggaggccagtgaattcATGGGTCGCGGCAAGGTG
Pe41_AD_R	cagctcgagctcgatggatccAGCATTGAGGTGGCTCAGCA
Pe28_AD_F	gccatggaggccagtgaattcATGGGGCGCGGGAAGGTG
Pe28_AD_R	cagctcgagctcgatggatccTGAAGGACGAGGAAGAGTCTGG
Pe31_AD_F	gccatggaggccagtgaattcATGGGGAGGGGAAAGATTGA
Pe31_AD_R	cagctcgagctcgatggatccGAAAGCTTTTCGGTCGTCCTG

## Sheet: Table S3
	Table S3 qPCR Primers used for transgenic plants
	Primer name	Program	Sequences of primers	Tm °C
Rice reference genes	OsUbq	A	ACCACTTCGACCGCCACTACT	56
			ACGCCTAAGCCTGCTGGTT	55
	OsEP	B	TGAGCAAAATGGTGGAAAGC	50
			CAGTTGCAACCCCTGTATGA	52
Primers used in rice	Ehd1	B	CTGAGCAACATTTGGCAGCA	52
			GCACTCTGAGCCACTTGAGA	54
	Hd1	B	AAGGTCACCTATGGCTCCAA	52
			GCAGATCGATCGGGATCATC	54
	Hd3a	A	AGCCCAAGTGACCCTAACCT	54
			GTTGTAGAGCTCGGCGAAGT	54
	OsGI	B	TGGAGAAAGGTTGTGGATGC	52
			GATAGACGGCACTTCAGCAGAT	55
	OsMADS14	A	GAGTCCATTAACGAGCTTCAACG	55
			GGCGAAAGGATAGAGGATGTAG	55
	OsMADS51	B	GTTTGCTCTGCTCCTACTC	51
			ACTCCTCCTCCAGCATTGAA	52
	RFT1	B	TCGTCCGGATCACTAACCTC	54
			CCTTAGGGAGTATCTACACTGG	55
	OsDof12	B	ATCAAGCTGTTCGGGAAGAC	52
			CGATACGCTCTTGCTCTTGC	54
	OsMADS15	B	GGTGGAGAGGCAGAAGAATG	54
			TTAAGCATTGAGGTGGCTCA	50
	OsMADS1	A	GCTGCAACTACAACTCACAGG	54
			TGATGGTGAGCATGAGGGTG	54
	Ghd8	A	CAGGAGTGCGTGTCGGAGTT	56
			GGTCGTCGCCGTTGATGGT	55
Moso bamboo reference genes	NTB	B	TCTTGTTTGACACCGAAGAGG	52
			AATAGCTGTCCCTGGAGGAG	53
	TIP41	C	AAAATCATTGTAGGCCATTGTCG	51
			ACTAAATTAAGCCAGCGGGAG	52
Primers used in bamboo	PeMADS2	C	CCTCGTGGAAACAGGGAA	50
			AGTCGGCATGGAATCTGG	50
	PeMADS3	C	GCTGGAAAGTTCACTGAAACA	51
			AAGGACGAGGAAGAGTCTGG	53
	PeMADS28	B	GGCAACTGGTGTCACGAATA	52
			AAGGACGAGGAAGAGTCTGG	54
	PeMADS13	C	TGCAAAAGCACCTCGTGGAAA	52
			CCCTGCTCCTTCAGATTG	50
	PeMADS41	B	TACAGAAGGAACTGGTGGAG	52
			CATGAAGGAGGAAGAGGATG	52
Reference genes in Arabidopsis	Actin2	B	TCGGTGGTTCCATTCTTGCT	52
			GCTTTTTAAGCCTTTGATCTTGAG	52
	AtTIP41	A	GTGAAAACTGTTGGAGAGAAGCAA	54
			TCAACTGGATACCCTTTCGCA	52
Primers used inArabidopsis	AtLFY	B	CTCTCCCAAGAAGGGTTATCT	52
			CATTTTTCGCCACGGTCTTTAG	53
	AtCO	B	ACGCCATCAGCGAGTTCC	52
			AAATGTATGCGTTATGGTTAATGG	50
	AtAP1	B	GCTCCA AAAAAAGGAGAAGGC	52
			GCCAAAATATATTAATTGGATGAAA	50
	AtFUL	A	TTGCAAGATCACAACAATTCGCTTCT	54
			AGTTTGGTTCCGTCAACGACG	54
	AtSOC1	B	ACACAAATAGATGAAACGAGGAAAG	52
			ATGTATAGGTAGAGATATAGGAGG	52
	AtSEP3	A	GTATCAGGGGCAACAAGATGGAAT	55
			AAAGAGAGGGATTGATTAAGTGAGAAAGA	55
	AtAP3	B	GAGTGTTTGGACGAGCTTGACA	54
			CGCGAACGAGTTTGAAAGTGTT	53
A 95 °C for 30 s; 40× (95 °C for 10 s , 55 °C for 20 s, and 72 °C for 20 s); B 95 °C for 30 s; 40× (95 °C for 10 s , 52 °C for 20 s, and 72 °C for 20 s); C 95 °C for 30 s; 40× (95 °C for 10 s , 50 °C for 20 s, and 72 °C for 20 s)

## Sheet: Table S4
Table S4 Summary of RNA-Seq mapping
Sample	Raw Data		Valid Data		Valid Ratio(reads)%	Q20%	Q30%	GC content%	Mapped reads	Unique Mapped reads
	Read	Base	Read	Base
Pe2_1	51378306	7.71G	45664252	6.85G	88.88	99.98	98.51	51	44362749(97.15%)	39340595(86.15%)
Pe2_2	55761592	8.36G	54154344	8.12G	97.12	99.98	98.51	50.5	52522489(96.99%)	46252798(85.41%)
Pe2_3	38807116	5.82G	37834504	5.68G	97.49	99.98	98.54	51.5	36711060(97.03%)	32408482(85.66%)
WT_1	43282962	6.49G	42057468	6.31G	97.17	99.98	98.17	51.5	41240397(98.06%)	36428796(86.62%)
WT_2	47127402	7.07G	45562258	6.83G	96.68	99.98	98.09	53.5	44657773(98.01%)	39366628(86.40%)
WT_3	45704924	6.86G	44489594	6.67G	97.34	99.98	98.22	52.5	43644349(98.10%)	38496266(86.53%)
	136115288

## Sheet: Table S5
Table S5 Summary of significant enriched GO terms in OE-PeMADS2
GO_ID	GO_Term	GO_function	GO_class	Genes	S gene number	TS gene number	B gene number	TB gene number	pvalue
GO:0000403	Y-form DNA binding	molecular_function	8	LOC_Os05g19270	1	1294	1	26868	0.0481614
GO:0005773	vacuole	cellular_component	6	LOC_Os06g49250;LOC_Os09g30474;LOC_Os11g01380;LOC_Os02g45980;LOC_Os01g53810;LOC_Os08g35630;LOC_Os11g03780;LOC_Os11g43750;LOC_Os10g42439;LOC_Os08g01120;LOC_Os12g01390;LOC_Os10g02240;LOC_Os03g51050;LOC_Os11g03734;LOC_Os12g36630;LOC_Os01g53800;LOC_Os04g13220;LOC_Os04g02910;LOC_Os01g13420;LOC_Os08g40830;LOC_Os06g08720;LOC_Os02g50550;LOC_Os01g70380;LOC_Os04g40090;LOC_Os05g51420;LOC_Os01g46130;LOC_Os12g…	28	1294	418	26868	0.0500811
GO:0010136	ureide catabolic process	biological_process	8	LOC_Os04g58390	1	1294	1	26868	0.0481614
GO:0015204	urea transmembrane transporter activity	molecular_function	6	LOC_Os10g42960	1	1294	1	26868	0.0481614
GO:0071918	urea transmembrane transport	biological_process	9	LOC_Os10g42960	1	1294	1	26868	0.0481614
GO:0042939	tripeptide transport	biological_process	10	LOC_Os06g49250;LOC_Os03g51050;LOC_Os10g02240;LOC_Os10g33210;LOC_Os01g04950	5	1294	25	26868	0.00610059
GO:0042937	tripeptide transmembrane transporter activity	molecular_function	8	LOC_Os10g02240;LOC_Os10g33210;LOC_Os03g51050;LOC_Os06g49250;LOC_Os01g04950	5	1294	25	26868	0.00610059
GO:0055085	transmembrane transport	biological_process	6	LOC_Os09g20480;LOC_Os05g04600;LOC_Os02g09720;LOC_Os07g08300;LOC_Os01g36720;LOC_Os09g31478;LOC_Os12g42910;LOC_Os03g48810;LOC_Os04g32060;LOC_Os03g59450;LOC_Os08g09190;LOC_Os04g44320;LOC_Os11g04030;LOC_Os10g33630	14	1294	164	26868	0.0274503
GO:0007169	transmembrane receptor protein tyrosine kinase signaling pathway	biological_process	7	LOC_Os02g40180;LOC_Os10g13970;LOC_Os08g14940;LOC_Os11g47240;LOC_Os09g19510;LOC_Os06g18000;LOC_Os07g04220;LOC_Os11g47310;LOC_Os05g40270;LOC_Os02g06200;LOC_Os02g14480;LOC_Os11g36000;LOC_Os04g15660;LOC_Os11g46980;LOC_Os11g47030;LOC_Os11g47290;LOC_Os02g12030;LOC_Os11g10310;LOC_Os02g40240;LOC_Os11g07124;LOC_Os02g12420;LOC_Os04g41030;LOC_Os01g72990;LOC_Os05g48660;LOC_Os11g47000;LOC_Os06g38340;LOC_Os04g…	28	1294	243	26868	1.86031e-05
GO:0004714	transmembrane receptor protein tyrosine kinase activity	molecular_function	9	LOC_Os08g07760;LOC_Os06g18000;LOC_Os04g03180;LOC_Os04g38480	4	1294	13	26868	0.00269843
GO:0019199	transmembrane receptor protein kinase activity	molecular_function	8	LOC_Os04g15660;LOC_Os11g07124;LOC_Os11g47290;LOC_Os08g14940	4	1294	19	26868	0.0116188
GO:0000041	transition metal ion transport	biological_process	9	LOC_Os06g36450	1	1294	1	26868	0.0481614
GO:0006351	transcription, DNA-templated	biological_process	8	LOC_Os05g46020;LOC_Os07g48260;LOC_Os02g53620;LOC_Os05g02420;LOC_Os02g04490;LOC_Os03g20090;LOC_Os03g44540;LOC_Os02g49700;LOC_Os05g27730;LOC_Os06g01230;LOC_Os08g02490;LOC_Os07g48550;LOC_Os01g09760;LOC_Os02g36924;LOC_Os01g48170;LOC_Os03g55080;LOC_Os06g14406;LOC_Os06g03600;LOC_Os07g39480;LOC_Os12g41680;LOC_Os01g61080;LOC_Os05g05310;LOC_Os01g39110;LOC_Os09g16510;LOC_Os12g03040;LOC_Os12g05990;LOC_Os07g…	78	1294	1215	26868	0.00605925
GO:0008483	transaminase activity	molecular_function	6	LOC_Os01g53450;LOC_Os01g08270;LOC_Os02g15360;LOC_Os01g52010	4	1294	17	26868	0.00770144
GO:0042214	terpene metabolic process	biological_process	8	LOC_Os04g45000	1	1294	1	26868	0.0481614
GO:0009862	systemic acquired resistance, salicylic acid mediated signaling pathway	biological_process	6	LOC_Os11g09010;LOC_Os12g02450;LOC_Os01g09800	3	1294	12	26868	0.0176829
GO:0050306	sucrose 1F-fructosyltransferase activity	molecular_function	8	LOC_Os02g01590	1	1294	1	26868	0.0481614
GO:0005496	steroid binding	molecular_function	5	LOC_Os04g03180;LOC_Os08g25380	2	1294	4	26868	0.0130312
GO:0015081	sodium ion transmembrane transporter activity	molecular_function	9	LOC_Os01g34850;LOC_Os06g48810;LOC_Os06g48800;LOC_Os01g20160	4	1294	13	26868	0.00269843
GO:0035725	sodium ion transmembrane transport	biological_process	10	LOC_Os01g34850;LOC_Os01g20160;LOC_Os06g48810;LOC_Os06g48800	4	1294	7	26868	0.000166722
GO:0007062	sister chromatid cohesion	biological_process	5	LOC_Os09g03370;LOC_Os06g45800;LOC_Os02g04050	3	1294	15	26868	0.0328521
GO:0007338	single fertilization	biological_process	5	LOC_Os05g25430;LOC_Os05g25350;LOC_Os05g25370	3	1294	15	26868	0.0328521
GO:0007165	signal transduction	biological_process	4	LOC_Os09g16550;LOC_Os11g07980;LOC_Os12g12010;LOC_Os02g06210;LOC_Os12g11720;LOC_Os12g12130;LOC_Os06g18960;LOC_Os11g02610;LOC_Os12g12120;LOC_Os01g06900;LOC_Os02g06270;LOC_Os04g02450;LOC_Os01g32710;LOC_Os01g06790;LOC_Os11g47130;LOC_Os11g47320;LOC_Os01g06750;LOC_Os06g18850;LOC_Os11g08020;LOC_Os01g06870;LOC_Os01g41750;LOC_Os12g02530;LOC_Os12g11940;LOC_Os01g07280;LOC_Os12g11680;LOC_Os04g40440;LOC_Os05g…	36	1294	376	26868	7.57774e-05
GO:0048575	short-day photoperiodism, flowering	biological_process	9	LOC_Os06g06320;LOC_Os01g11940;LOC_Os05g05310	3	1294	8	26868	0.00520021
GO:0048572	short-day photoperiodism	biological_process	8	LOC_Os05g05310;LOC_Os01g11940;LOC_Os06g06320	3	1294	8	26868	0.00520021
GO:0002196	Ser-tRNA(Ala) hydrolase activity	molecular_function	8	LOC_Os01g03030	1	1294	1	26868	0.0481614
GO:0043565	sequence-specific DNA binding	molecular_function	7	LOC_Os08g31580;LOC_Os01g46800;LOC_Os08g02490;LOC_Os11g02480;LOC_Os07g30774;LOC_Os01g32710;LOC_Os10g42850;LOC_Os07g48260;LOC_Os02g49700;LOC_Os05g09020;LOC_Os11g48000;LOC_Os03g27080;LOC_Os03g09100;LOC_Os05g45410;LOC_Os01g54600;LOC_Os11g47870;LOC_Os07g39480;LOC_Os10g01470;LOC_Os09g21180;LOC_Os02g43330;LOC_Os09g16510;LOC_Os01g47560;LOC_Os01g14440;LOC_Os12g02450;LOC_Os02g08500;LOC_Os07g02060;LOC_Os08g…	34	1294	417	26868	0.00206179
GO:0044550	secondary metabolite biosynthetic process	biological_process	5	LOC_Os08g36310;LOC_Os09g10340;LOC_Os02g17760;LOC_Os09g36070;LOC_Os09g36080;LOC_Os04g09920;LOC_Os01g60450;LOC_Os12g32850;LOC_Os03g05920;LOC_Os10g30410;LOC_Os08g05620;LOC_Os02g30110;LOC_Os01g12750;LOC_Os04g10160;LOC_Os03g39690;LOC_Os01g36294;LOC_Os06g22340;LOC_Os07g11970	18	1294	229	26868	0.028839
GO:0047037	salutaridine reductase (NADPH) activity	molecular_function	7	LOC_Os04g45000;LOC_Os04g44950	2	1294	6	26868	0.0305435
GO:0003968	RNA-directed 5'-3' RNA polymerase activity	molecular_function	9	LOC_Os01g10130;LOC_Os04g39160	2	1294	4	26868	0.0130312
GO:0000301	retrograde transport, vesicle recycling within Golgi	biological_process	9	LOC_Os08g34970;LOC_Os01g56910	2	1294	8	26868	0.0534836
GO:0009611	response to wounding	biological_process	5	LOC_Os01g59050;LOC_Os08g34790;LOC_Os02g06200;LOC_Os06g14406;LOC_Os01g64630;LOC_Os10g33210;LOC_Os12g41560;LOC_Os01g50622;LOC_Os07g39480;LOC_Os01g09800;LOC_Os06g13560;LOC_Os06g22440;LOC_Os11g45190;LOC_Os08g26870;LOC_Os08g31580;LOC_Os04g13220;LOC_Os11g25860;LOC_Os11g15040	18	1294	228	26868	0.0277722
GO:0009414	response to water deprivation	biological_process	5	LOC_Os04g18090;LOC_Os03g23010;LOC_Os06g04020;LOC_Os05g27730;LOC_Os09g31498;LOC_Os03g55080;LOC_Os03g58390;LOC_Os09g20330;LOC_Os10g40360;LOC_Os07g02060;LOC_Os04g10000;LOC_Os02g43330;LOC_Os01g61080;LOC_Os10g32810;LOC_Os02g53620;LOC_Os04g13220;LOC_Os08g31580;LOC_Os10g21810;LOC_Os01g28500	19	1294	235	26868	0.0194987
GO:0042594	response to starvation	biological_process	5	LOC_Os10g42439;LOC_Os09g27050;LOC_Os07g42160	3	1294	13	26868	0.0221783
GO:0009751	response to salicylic acid	biological_process	6	LOC_Os07g25150;LOC_Os11g45190;LOC_Os09g16510;LOC_Os11g47460;LOC_Os05g13770;LOC_Os03g15250;LOC_Os07g48260;LOC_Os09g09510;LOC_Os07g31460;LOC_Os07g03950;LOC_Os07g03930;LOC_Os05g02420;LOC_Os11g09010;LOC_Os09g09500;LOC_Os07g04110;LOC_Os12g37970;LOC_Os01g46800;LOC_Os07g03900;LOC_Os07g03890;LOC_Os03g56160;LOC_Os01g74410;LOC_Os07g18230;LOC_Os10g33210;LOC_Os07g03840;LOC_Os07g03870;LOC_Os04g39160;LOC_Os04g…	28	1294	166	26868	6.86435e-09
GO:0010188	response to microbial phytotoxin	biological_process	6	LOC_Os07g31460	1	1294	1	26868	0.0481614
GO:0010200	response to chitin	biological_process	7	LOC_Os01g61080;LOC_Os08g07760;LOC_Os09g16510;LOC_Os05g02420;LOC_Os12g37970;LOC_Os11g47460;LOC_Os10g41330;LOC_Os05g45410;LOC_Os05g27730;LOC_Os06g11450;LOC_Os01g46800;LOC_Os01g47560;LOC_Os04g38480;LOC_Os02g50460;LOC_Os02g13460;LOC_Os12g02450;LOC_Os01g14440	17	1294	107	26868	1.38836e-05
GO:0048510	regulation of timing of transition from vegetative to reproductive phase	biological_process	8	LOC_Os01g54490;LOC_Os03g07360;LOC_Os06g06320;LOC_Os06g06300;LOC_Os01g11940	5	1294	42	26868	0.050089
GO:0048831	regulation of shoot system development	biological_process	7	LOC_Os10g21810;LOC_Os02g03690	2	1294	6	26868	0.0305435
GO:1900140	regulation of seedling development	biological_process	8	LOC_Os04g38480;LOC_Os08g07760	2	1294	4	26868	0.0130312
GO:2000031	regulation of salicylic acid mediated signaling pathway	biological_process	8	LOC_Os01g09800;LOC_Os04g31070;LOC_Os11g09010	3	1294	16	26868	0.0390211
GO:0032107	regulation of response to nutrient levels	biological_process	8	LOC_Os11g29870	1	1294	1	26868	0.0481614
GO:0080163	regulation of protein serine/threonine phosphatase activity	biological_process	12	LOC_Os12g36850;LOC_Os12g36860;LOC_Os12g36830;LOC_Os12g36880	4	1294	22	26868	0.0195616
GO:0043067	regulation of programmed cell death	biological_process	7	LOC_Os10g25030;LOC_Os10g25020;LOC_Os01g70380	3	1294	14	26868	0.0272355
GO:2000029	regulation of proanthocyanidin biosynthetic process	biological_process	8	LOC_Os07g11020	1	1294	1	26868	0.0481614
GO:0010363	regulation of plant-type hypersensitive response	biological_process	8	LOC_Os10g25020;LOC_Os10g25030	2	1294	4	26868	0.0130312
GO:0048509	regulation of meristem development	biological_process	6	LOC_Os05g48880;LOC_Os10g21810	2	1294	8	26868	0.0534836
GO:0042391	regulation of membrane potential	biological_process	5	LOC_Os02g14840;LOC_Os03g55100;LOC_Os06g14030;LOC_Os06g10580	4	1294	29	26868	0.0487896
GO:2000022	regulation of jasmonic acid mediated signaling pathway	biological_process	8	LOC_Os11g09010;LOC_Os12g41560;LOC_Os01g09800;LOC_Os04g31070;LOC_Os06g14406	5	1294	33	26868	0.0198589
GO:0010322	regulation of isopentenyl diphosphate biosynthetic process, methylerythritol 4-phosphate pathway	biological_process	8	LOC_Os01g01160	1	1294	1	26868	0.0481614
GO:0043620	regulation of DNA-templated transcription in response to stress	biological_process	9	LOC_Os12g07280;LOC_Os11g29870	2	1294	2	26868	0.00231781
GO:0031347	regulation of defense response	biological_process	7	LOC_Os06g01230;LOC_Os01g46800;LOC_Os07g48260;LOC_Os12g02450;LOC_Os12g41560;LOC_Os02g06200;LOC_Os09g16510	7	1294	63	26868	0.031329
GO:0051493	regulation of cytoskeleton organization	biological_process	8	LOC_Os03g21080	1	1294	1	26868	0.0481614
GO:0010928	regulation of auxin mediated signaling pathway	biological_process	8	LOC_Os03g21080;LOC_Os11g40590	2	1294	7	26868	0.0414128
GO:0042981	regulation of apoptotic process	biological_process	8	LOC_Os06g01320;LOC_Os04g53720	2	1294	6	26868	0.0305435
GO:0010359	regulation of anion channel activity	biological_process	8	LOC_Os04g15660;LOC_Os11g47290;LOC_Os11g07124;LOC_Os08g14940	4	1294	9	26868	0.000555227
GO:1902395	regulation of 1-deoxy-D-xylulose-5-phosphate synthase activity	biological_process	7	LOC_Os01g01160	1	1294	1	26868	0.0481614
GO:0051743	red chlorophyll catabolite reductase activity	molecular_function	7	LOC_Os10g25030;LOC_Os10g25020	2	1294	2	26868	0.00231781
GO:0034484	raffinose catabolic process	biological_process	8	LOC_Os07g10840;LOC_Os06g07600	2	1294	5	26868	0.0210281
GO:0052692	raffinose alpha-galactosidase activity	molecular_function	9	LOC_Os07g10840;LOC_Os06g07600	2	1294	6	26868	0.0305435
GO:0006863	purine nucleobase transport	biological_process	8	LOC_Os04g49739;LOC_Os04g49757;LOC_Os04g49748	3	1294	14	26868	0.0272355
GO:0005345	purine nucleobase transmembrane transporter activity	molecular_function	6	LOC_Os04g49757;LOC_Os04g49739;LOC_Os04g49748	3	1294	14	26868	0.0272355
GO:0006145	purine nucleobase catabolic process	biological_process	10	LOC_Os04g58390	1	1294	1	26868	0.0481614
GO:0006623	protein targeting to vacuole	biological_process	12	LOC_Os02g27130;LOC_Os08g02354;LOC_Os02g55340;LOC_Os10g42439;LOC_Os06g45380	5	1294	30	26868	0.0134207
GO:0004674	protein serine/threonine kinase activity	molecular_function	8	LOC_Os06g13330;LOC_Os04g24220;LOC_Os08g14940;LOC_Os04g29960;LOC_Os08g17320;LOC_Os11g10310;LOC_Os11g44860;LOC_Os07g03890;LOC_Os01g04450;LOC_Os01g55450;LOC_Os02g56370;LOC_Os09g19160;LOC_Os01g49600;LOC_Os02g02600;LOC_Os08g25380;LOC_Os04g21790;LOC_Os05g25430;LOC_Os12g16540;LOC_Os04g56110;LOC_Os03g12470;LOC_Os04g30110;LOC_Os02g12420;LOC_Os11g36000;LOC_Os06g06920;LOC_Os07g47270;LOC_Os11g25860;LOC_Os02g…	192	1294	1453	26868	5.55112e-16
GO:0045053	protein retention in Golgi apparatus	biological_process	7	LOC_Os08g02354;LOC_Os02g27130	2	1294	7	26868	0.0414128
GO:0006468	protein phosphorylation	biological_process	9	LOC_Os04g54020;LOC_Os10g13970;LOC_Os09g19510;LOC_Os08g24770;LOC_Os05g04340;LOC_Os01g55450;LOC_Os08g07760;LOC_Os04g54110;LOC_Os06g04880;LOC_Os02g13430;LOC_Os09g09510;LOC_Os06g36270;LOC_Os01g23970;LOC_Os01g06240;LOC_Os09g19160;LOC_Os11g47210;LOC_Os04g15650;LOC_Os07g04130;LOC_Os09g19400;LOC_Os07g03890;LOC_Os01g49614;LOC_Os01g66250;LOC_Os04g56110;LOC_Os02g14480;LOC_Os02g12030;LOC_Os04g39930;LOC_Os11g…	142	1294	1222	26868	4.44089e-16
GO:0004864	protein phosphatase inhibitor activity	molecular_function	7	LOC_Os12g36850;LOC_Os12g36830;LOC_Os12g36860;LOC_Os12g36880	4	1294	24	26868	0.0263431
GO:0051604	protein maturation	biological_process	7	LOC_Os04g55710;LOC_Os03g40070	2	1294	5	26868	0.0210281
GO:0004672	protein kinase activity	molecular_function	7	LOC_Os02g57420;LOC_Os02g06210;LOC_Os02g14480;LOC_Os05g25350;LOC_Os12g08180;LOC_Os10g13970;LOC_Os06g09230;LOC_Os09g18594;LOC_Os04g03180;LOC_Os11g25860;LOC_Os05g25370;LOC_Os07g04220;LOC_Os06g41980;LOC_Os02g06270;LOC_Os05g04340;LOC_Os04g38480;LOC_Os09g19390;LOC_Os01g70130;LOC_Os08g07760;LOC_Os03g28300;LOC_Os05g25430	21	1294	295	26868	0.0487576
GO:0005515	protein binding	molecular_function	4	LOC_Os05g40540;LOC_Os11g29970;LOC_Os02g17304;LOC_Os07g43220;LOC_Os12g24550;LOC_Os11g45790;LOC_Os12g32660;LOC_Os02g40130;LOC_Os01g48170;LOC_Os12g13550;LOC_Os10g33440;LOC_Os05g45410;LOC_Os03g60110;LOC_Os08g31580;LOC_Os10g31780;LOC_Os03g23010;LOC_Os11g01380;LOC_Os01g33110;LOC_Os07g01820;LOC_Os02g49840;LOC_Os06g41980;LOC_Os02g47510;LOC_Os03g11614;LOC_Os08g14940;LOC_Os11g38580;LOC_Os11g07124;LOC_Os01g…	151	1294	2259	26868	2.15085e-05
GO:0006473	protein acetylation	biological_process	10	LOC_Os02g04490;LOC_Os06g49130	2	1294	3	26868	0.00673051
GO:0004657	proline dehydrogenase activity	molecular_function	6	LOC_Os10g40360	1	1294	1	26868	0.0481614
GO:0010133	proline catabolic process to glutamate	biological_process	12	LOC_Os10g40360	1	1294	1	26868	0.0481614
GO:0006562	proline catabolic process	biological_process	12	LOC_Os10g40360	1	1294	1	26868	0.0481614
GO:0031004	potassium ion-transporting ATPase complex	cellular_component	8	LOC_Os03g54100	1	1294	1	26868	0.0481614
GO:0015079	potassium ion transmembrane transporter activity	molecular_function	9	LOC_Os03g37840;LOC_Os03g37830;LOC_Os04g32920;LOC_Os02g31910;LOC_Os01g70490;LOC_Os08g10550	6	1294	32	26868	0.00380453
GO:0031204	posttranslational protein targeting to membrane, translocation	biological_process	12	LOC_Os08g39380	1	1294	1	26868	0.0481614
GO:0016441	posttranscriptional gene silencing	biological_process	9	LOC_Os04g39160;LOC_Os01g10130	2	1294	7	26868	0.0414128
GO:0045944	positive regulation of transcription by RNA polymerase II	biological_process	10	LOC_Os07g30774;LOC_Os03g09100;LOC_Os01g69910;LOC_Os04g31900;LOC_Os03g27080	5	1294	30	26868	0.0134207
GO:1901002	positive regulation of response to salt stress	biological_process	7	LOC_Os05g04340;LOC_Os07g31830;LOC_Os02g22130	3	1294	12	26868	0.0176829
GO:0043547	positive regulation of GTPase activity	biological_process	8	LOC_Os07g32670;LOC_Os02g22130	2	1294	6	26868	0.0305435
GO:1900367	positive regulation of defense response to insect	biological_process	8	LOC_Os11g09010	1	1294	1	26868	0.0481614
GO:0010942	positive regulation of cell death	biological_process	7	LOC_Os11g09010;LOC_Os06g18000	2	1294	3	26868	0.00673051
GO:1901183	positive regulation of camalexin biosynthetic process	biological_process	8	LOC_Os11g09010	1	1294	1	26868	0.0481614
GO:0010508	positive regulation of autophagy	biological_process	9	LOC_Os01g61080;LOC_Os05g27730	2	1294	7	26868	0.0414128
GO:0009958	positive gravitropism	biological_process	7	LOC_Os03g05330;LOC_Os10g42439;LOC_Os03g21080	3	1294	17	26868	0.0457325
GO:0010483	pollen tube reception	biological_process	5	LOC_Os05g25350;LOC_Os05g25370;LOC_Os05g25430	3	1294	10	26868	0.0103652
GO:0009506	plasmodesma	cellular_component	5	LOC_Os08g06170;LOC_Os05g25370;LOC_Os01g04950;LOC_Os04g12830;LOC_Os02g04840;LOC_Os02g01520;LOC_Os02g50550;LOC_Os05g25430;LOC_Os01g23970;LOC_Os04g54020;LOC_Os05g25350;LOC_Os05g51420;LOC_Os07g35700;LOC_Os02g27310;LOC_Os05g03920;LOC_Os04g54010;LOC_Os03g12590;LOC_Os06g47470;LOC_Os07g34980;LOC_Os06g26270;LOC_Os01g26390;LOC_Os11g10710;LOC_Os01g64630;LOC_Os06g07600;LOC_Os12g01390;LOC_Os07g35290;LOC_Os07g…	52	1294	791	26868	0.0148011
GO:0005886	plasma membrane	cellular_component	4	LOC_Os01g02790;LOC_Os11g47240;LOC_Os08g41720;LOC_Os04g24510;LOC_Os01g70130;LOC_Os02g57420;LOC_Os07g03900;LOC_Os02g01960;LOC_Os07g03840;LOC_Os02g48640;LOC_Os02g42150;LOC_Os01g42380;LOC_Os05g40270;LOC_Os08g17320;LOC_Os05g13770;LOC_Os06g06380;LOC_Os04g21790;LOC_Os01g61180;LOC_Os07g03890;LOC_Os06g47530;LOC_Os06g07200;LOC_Os05g02990;LOC_Os12g36770;LOC_Os04g11820;LOC_Os11g46980;LOC_Os04g12540;LOC_Os11g…	331	1294	3569	26868	5.55112e-16
GO:0009626	plant-type hypersensitive response	biological_process	6	LOC_Os11g45190;LOC_Os10g04180;LOC_Os03g14900;LOC_Os09g09490;LOC_Os11g11990;LOC_Os11g12340;LOC_Os08g14940;LOC_Os04g15660;LOC_Os06g06380;LOC_Os11g09010;LOC_Os10g07400;LOC_Os11g12000;LOC_Os11g47290;LOC_Os05g48360;LOC_Os01g09800;LOC_Os11g07124;LOC_Os08g42700;LOC_Os07g25150	18	1294	119	26868	1.57228e-05
GO:0033306	phytol metabolic process	biological_process	10	LOC_Os09g33530;LOC_Os01g26000	2	1294	4	26868	0.0130312
GO:0009638	phototropism	biological_process	6	LOC_Os11g02610;LOC_Os10g42439;LOC_Os12g02530	3	1294	10	26868	0.0103652
GO:0016310	phosphorylation	biological_process	7	LOC_Os01g04460;LOC_Os09g18360;LOC_Os09g19400;LOC_Os09g19380;LOC_Os09g19500;LOC_Os04g41030;LOC_Os08g24770;LOC_Os11g10310;LOC_Os09g19160;LOC_Os05g04340;LOC_Os09g18594;LOC_Os12g01480;LOC_Os11g47240;LOC_Os01g02760;LOC_Os04g15650;LOC_Os02g40240;LOC_Os01g49614;LOC_Os09g19510;LOC_Os03g31180;LOC_Os03g24930;LOC_Os03g02410;LOC_Os02g27000	22	1294	269	26868	0.0112042
GO:0051219	phosphoprotein binding	molecular_function	5	LOC_Os05g03120	1	1294	1	26868	0.0481614
GO:0008429	phosphatidylethanolamine binding	molecular_function	6	LOC_Os01g11940;LOC_Os06g06320;LOC_Os06g30370	3	1294	17	26868	0.0457325
GO:0080124	pheophytinase activity	molecular_function	7	LOC_Os06g24730	1	1294	1	26868	0.0481614
GO:0032441	pheophorbide a oxygenase activity	molecular_function	6	LOC_Os03g05310	1	1294	1	26868	0.0481614
GO:0090385	phagosome-lysosome fusion	biological_process	8	LOC_Os01g02470	1	1294	1	26868	0.0481614
GO:0045335	phagocytic vesicle	cellular_component	8	LOC_Os01g02470;LOC_Os01g61180	2	1294	7	26868	0.0414128
GO:0000224	peptide-N4-(N-acetyl-beta-glucosaminyl)asparagine amidase activity	molecular_function	7	LOC_Os07g31460	1	1294	1	26868	0.0481614
GO:0019825	oxygen binding	molecular_function	5	LOC_Os03g12260;LOC_Os03g04680;LOC_Os10g34480;LOC_Os01g59050;LOC_Os04g48460;LOC_Os02g12890	6	1294	53	26868	0.041242
GO:0016702	oxidoreductase activity, acting on single donors with incorporation of molecular oxygen, incorporation of two atoms of oxygen	molecular_function	6	LOC_Os02g47510;LOC_Os01g54270	2	1294	7	26868	0.0414128
GO:0016709	oxidoreductase activity, acting on paired donors, with incorporation or reduction of molecular oxygen, NAD(P)H as one donor, and incorporation of one atom of oxygen	molecular_function	6	LOC_Os03g39690;LOC_Os09g36080;LOC_Os04g10160;LOC_Os10g36848;LOC_Os02g17760;LOC_Os08g36310;LOC_Os01g36294;LOC_Os10g30410;LOC_Os01g12750;LOC_Os02g36030;LOC_Os06g22340;LOC_Os12g32850;LOC_Os09g10340;LOC_Os02g30110;LOC_Os07g11970;LOC_Os08g05620;LOC_Os09g36070	17	1294	220	26868	0.0378291
GO:0006857	oligopeptide transport	biological_process	9	LOC_Os04g50930;LOC_Os01g67630;LOC_Os01g04950;LOC_Os06g49250;LOC_Os04g41450;LOC_Os04g32060;LOC_Os05g27010;LOC_Os10g33210;LOC_Os04g44320;LOC_Os05g35650	10	1294	95	26868	0.0160949
GO:0071561	nucleus-vacuole junction	cellular_component	5	LOC_Os02g55340	1	1294	1	26868	0.0481614
GO:0006334	nucleosome assembly	biological_process	7	LOC_Os04g18090;LOC_Os01g05630;LOC_Os08g01680;LOC_Os06g04020	4	1294	27	26868	0.038858
GO:0031492	nucleosomal DNA binding	molecular_function	8	LOC_Os04g18090;LOC_Os06g04020	2	1294	2	26868	0.00231781
GO:0000228	nuclear chromosome	cellular_component	7	LOC_Os05g19270;LOC_Os01g07170;LOC_Os04g58630;LOC_Os07g30240	4	1294	13	26868	0.00269843
GO:0015112	nitrate transmembrane transporter activity	molecular_function	8	LOC_Os04g40410;LOC_Os06g49250;LOC_Os10g02240;LOC_Os01g36720;LOC_Os03g51050	5	1294	29	26868	0.0116348
GO:0035444	nickel cation transmembrane transport	biological_process	11	LOC_Os06g36450	1	1294	1	26868	0.0481614
GO:0000122	negative regulation of transcription by RNA polymerase II	biological_process	10	LOC_Os05g51110;LOC_Os08g10580;LOC_Os11g29870;LOC_Os05g01020	4	1294	27	26868	0.038858
GO:0010113	negative regulation of systemic acquired resistance	biological_process	9	LOC_Os02g20870	1	1294	1	26868	0.0481614
GO:0045128	negative regulation of reciprocal meiotic recombination	biological_process	11	LOC_Os05g19270	1	1294	1	26868	0.0481614
GO:1901997	negative regulation of indoleacetic acid biosynthetic process via tryptophan	biological_process	10	LOC_Os01g08270	1	1294	1	26868	0.0481614
GO:0060862	negative regulation of floral organ abscission	biological_process	10	LOC_Os06g18000	1	1294	1	26868	0.0481614
GO:0030308	negative regulation of cell growth	biological_process	7	LOC_Os05g25350;LOC_Os05g25430;LOC_Os05g25370	3	1294	13	26868	0.0221783
GO:0009959	negative gravitropism	biological_process	7	LOC_Os10g42439;LOC_Os03g05330	2	1294	7	26868	0.0414128
GO:0043630	ncRNA polyadenylation involved in polyadenylation-dependent ncRNA catabolic process	biological_process	11	LOC_Os06g45800	1	1294	1	26868	0.0481614
GO:0032302	MutSbeta complex	cellular_component	6	LOC_Os05g19270	1	1294	1	26868	0.0481614
GO:0097295	morphine biosynthetic process	biological_process	9	LOC_Os04g44950;LOC_Os04g45000	2	1294	6	26868	0.0305435
GO:0004497	monooxygenase activity	molecular_function	5	LOC_Os01g16714;LOC_Os07g29960;LOC_Os04g48460;LOC_Os01g41810;LOC_Os03g25500;LOC_Os02g36070;LOC_Os01g41820;LOC_Os01g43750;LOC_Os03g05920;LOC_Os09g23820;LOC_Os06g39880;LOC_Os07g44130;LOC_Os03g04680;LOC_Os07g33580;LOC_Os02g36110;LOC_Os01g24780;LOC_Os07g33480;LOC_Os10g34480;LOC_Os02g36030;LOC_Os03g12260;LOC_Os01g43851;LOC_Os02g12890	22	1294	188	26868	0.000111915
GO:0030983	mismatched DNA binding	molecular_function	8	LOC_Os04g58630;LOC_Os07g30240	2	1294	4	26868	0.0130312
GO:0032300	mismatch repair complex	cellular_component	5	LOC_Os04g58630;LOC_Os07g30240	2	1294	5	26868	0.0210281
GO:0051415	microtubule nucleation by interphase microtubule organizing center	biological_process	10	LOC_Os04g42330;LOC_Os02g32340	2	1294	8	26868	0.0534836
GO:0010326	methionine-oxo-acid transaminase activity	molecular_function	7	LOC_Os01g08270	1	1294	1	26868	0.0481614
GO:0030732	methionine S-methyltransferase activity	molecular_function	8	LOC_Os05g01470	1	1294	1	26868	0.0481614
GO:0031525	menthol biosynthetic process	biological_process	11	LOC_Os04g45000	1	1294	1	26868	0.0481614
GO:0030117	membrane coat	cellular_component	6	LOC_Os01g68750;LOC_Os01g74180	2	1294	6	26868	0.0305435
GO:0016020	membrane	cellular_component	3	LOC_Os11g08020;LOC_Os01g67630;LOC_Os10g33630;LOC_Os01g70490;LOC_Os09g23150;LOC_Os08g36310;LOC_Os06g11450;LOC_Os02g30110;LOC_Os09g10340;LOC_Os05g27010;LOC_Os03g48810;LOC_Os05g35650;LOC_Os01g70380;LOC_Os02g36110;LOC_Os02g17760;LOC_Os09g20480;LOC_Os02g31910;LOC_Os03g37840;LOC_Os02g49860;LOC_Os10g36848;LOC_Os09g36080;LOC_Os08g05620;LOC_Os12g32850;LOC_Os04g41450;LOC_Os10g30410;LOC_Os01g33110;LOC_Os02g…	88	1294	1294	26868	0.000703456
GO:0000710	meiotic mismatch repair	biological_process	10	LOC_Os04g58630;LOC_Os05g19270;LOC_Os07g30240	3	1294	7	26868	0.0033704
GO:0006311	meiotic gene conversion	biological_process	10	LOC_Os05g19270	1	1294	1	26868	0.0481614
GO:0030893	meiotic cohesin complex	cellular_component	5	LOC_Os12g44390	1	1294	1	26868	0.0481614
GO:0000024	maltose biosynthetic process	biological_process	9	LOC_Os10g41550	1	1294	1	26868	0.0481614
GO:0032450	maltose alpha-glucosidase activity	molecular_function	9	LOC_Os01g16310	1	1294	1	26868	0.0481614
GO:0005764	lysosome	cellular_component	8	LOC_Os04g55650;LOC_Os10g22730;LOC_Os04g24600;LOC_Os09g27030;LOC_Os05g24550;LOC_Os01g02470;LOC_Os03g54130;LOC_Os07g01740	8	1294	85	26868	0.0520801
GO:0015189	L-lysine transmembrane transporter activity	molecular_function	7	LOC_Os01g42234;LOC_Os03g43970;LOC_Os01g11160	3	1294	11	26868	0.0137476
GO:1903401	L-lysine transmembrane transport	biological_process	8	LOC_Os03g43970;LOC_Os01g11160;LOC_Os01g42234	3	1294	11	26868	0.0137476
GO:0016874	ligase activity	molecular_function	4	LOC_Os02g50460;LOC_Os06g11450;LOC_Os05g48880;LOC_Os06g03800;LOC_Os04g57850;LOC_Os06g04880;LOC_Os02g47670;LOC_Os03g58390;LOC_Os06g40650;LOC_Os10g40060;LOC_Os09g39640	11	1294	129	26868	0.0472559
GO:0005313	L-glutamate transmembrane transporter activity	molecular_function	8	LOC_Os01g11160;LOC_Os01g42234;LOC_Os03g43970	3	1294	11	26868	0.0137476
GO:0051938	L-glutamate import	biological_process	11	LOC_Os01g11160;LOC_Os03g43970	2	1294	5	26868	0.0210281
GO:0045324	late endosome to vacuole transport	biological_process	7	LOC_Os02g55340;LOC_Os10g42439	2	1294	6	26868	0.0305435
GO:0016301	kinase activity	molecular_function	6	LOC_Os01g04460;LOC_Os08g24770;LOC_Os05g25350;LOC_Os06g13330;LOC_Os09g18594;LOC_Os11g47290;LOC_Os07g45074;LOC_Os01g06750;LOC_Os04g22120;LOC_Os11g47310;LOC_Os11g07124;LOC_Os03g52794;LOC_Os03g05470;LOC_Os05g25370;LOC_Os02g40240;LOC_Os12g11940;LOC_Os11g47240;LOC_Os02g13510;LOC_Os07g03890;LOC_Os07g38250;LOC_Os07g45070;LOC_Os05g40540;LOC_Os07g03900;LOC_Os07g03840;LOC_Os10g13970;LOC_Os02g12030;LOC_Os10g…	98	1294	815	26868	0
GO:0005887	integral component of plasma membrane	cellular_component	6	LOC_Os09g34900;LOC_Os07g39400;LOC_Os07g05640;LOC_Os12g42850;LOC_Os01g11160;LOC_Os04g45950;LOC_Os06g14030;LOC_Os01g65000;LOC_Os01g42234;LOC_Os03g55100;LOC_Os05g47660;LOC_Os06g10580;LOC_Os06g45380;LOC_Os07g03910;LOC_Os07g01560;LOC_Os04g10690;LOC_Os10g42960;LOC_Os03g43970;LOC_Os11g40540;LOC_Os02g36450;LOC_Os03g05620;LOC_Os04g43070;LOC_Os09g09520;LOC_Os04g37980;LOC_Os03g11900;LOC_Os02g36490;LOC_Os04g…	31	1294	364	26868	0.00162527
GO:0016021	integral component of membrane	cellular_component	5	LOC_Os01g36720;LOC_Os07g04220;LOC_Os03g48810;LOC_Os04g15660;LOC_Os10g34480;LOC_Os05g40700;LOC_Os04g13220;LOC_Os01g06870;LOC_Os05g37910;LOC_Os04g57510;LOC_Os03g18790;LOC_Os02g04840;LOC_Os11g47000;LOC_Os01g06900;LOC_Os05g27010;LOC_Os08g24770;LOC_Os08g14940;LOC_Os11g47210;LOC_Os07g03900;LOC_Os12g11680;LOC_Os04g44320;LOC_Os07g03890;LOC_Os08g02996;LOC_Os01g06790;LOC_Os02g09720;LOC_Os02g12030;LOC_Os01g…	218	1294	3260	26868	2.20695e-07
GO:0010229	inflorescence development	biological_process	6	LOC_Os06g06320;LOC_Os01g11940;LOC_Os01g54490;LOC_Os06g06300	4	1294	30	26868	0.0542309
GO:0002764	immune response-regulating signaling pathway	biological_process	5	LOC_Os11g47290;LOC_Os08g14940;LOC_Os11g07124;LOC_Os04g15660	4	1294	6	26868	7.4297e-05
GO:0042802	identical protein binding	molecular_function	5	LOC_Os11g16470;LOC_Os11g17330;LOC_Os01g08320;LOC_Os10g21810;LOC_Os11g34880;LOC_Os02g17304;LOC_Os11g37740;LOC_Os08g10430;LOC_Os12g13550;LOC_Os08g07330;LOC_Os11g34920;LOC_Os11g45930;LOC_Os11g38580;LOC_Os11g11790;LOC_Os11g45790;LOC_Os11g11580;LOC_Os11g13410;LOC_Os08g10510;LOC_Os11g45750;LOC_Os01g64980;LOC_Os06g50520	21	1294	289	26868	0.0406869
GO:0004402	histone acetyltransferase activity	molecular_function	11	LOC_Os06g49130;LOC_Os01g09640;LOC_Os05g10690;LOC_Os02g04490	4	1294	26	26868	0.0343697
GO:0000404	heteroduplex DNA loop binding	molecular_function	8	LOC_Os05g19270	1	1294	1	26868	0.0481614
GO:0015969	guanosine tetraphosphate metabolic process	biological_process	11	LOC_Os09g27050;LOC_Os07g42160	2	1294	8	26868	0.0534836
GO:0008728	GTP diphosphokinase activity	molecular_function	7	LOC_Os07g42160;LOC_Os09g27050	2	1294	8	26868	0.0534836
GO:0048194	Golgi vesicle budding	biological_process	8	LOC_Os05g01030;LOC_Os06g29380	2	1294	5	26868	0.0210281
GO:0006516	glycoprotein catabolic process	biological_process	8	LOC_Os03g40070;LOC_Os04g55710	2	1294	3	26868	0.00673051
GO:0050513	glycoprotein 2-beta-D-xylosyltransferase activity	molecular_function	8	LOC_Os08g39380	1	1294	1	26868	0.0481614
GO:0005355	glucose transmembrane transporter activity	molecular_function	9	LOC_Os02g36490;LOC_Os03g11900;LOC_Os02g36450;LOC_Os04g37980;LOC_Os07g05640;LOC_Os12g32760;LOC_Os07g01560;LOC_Os07g39400;LOC_Os10g41190;LOC_Os07g03910;LOC_Os09g09520;LOC_Os11g40540	12	1294	71	26868	0.000135895
GO:0046323	glucose import	biological_process	12	LOC_Os07g39400;LOC_Os11g40540;LOC_Os02g36490;LOC_Os12g32760;LOC_Os09g09520;LOC_Os07g05640;LOC_Os03g11900;LOC_Os02g36450;LOC_Os10g41190;LOC_Os07g01560;LOC_Os04g37980;LOC_Os07g03910	12	1294	71	26868	0.000135895
GO:0060250	germ-line stem-cell niche homeostasis	biological_process	7	LOC_Os05g48880	1	1294	1	26868	0.0481614
GO:0042352	GDP-L-fucose salvage	biological_process	11	LOC_Os03g02410	1	1294	1	26868	0.0481614
GO:0051070	galactomannan biosynthetic process	biological_process	8	LOC_Os02g49140	1	1294	1	26868	0.0481614
GO:0004335	galactokinase activity	molecular_function	7	LOC_Os03g02410;LOC_Os02g04840	2	1294	7	26868	0.0414128
GO:0010392	galactoglucomannan metabolic process	biological_process	8	LOC_Os02g49140	1	1294	1	26868	0.0481614
GO:0047341	fucose-1-phosphate guanylyltransferase activity	molecular_function	8	LOC_Os03g02410	1	1294	1	26868	0.0481614
GO:0050201	fucokinase activity	molecular_function	7	LOC_Os03g02410	1	1294	1	26868	0.0481614
GO:0009908	flower development	biological_process	6	LOC_Os07g17230;LOC_Os06g14406;LOC_Os01g48170;LOC_Os01g04930;LOC_Os02g04490;LOC_Os03g07360;LOC_Os12g41950;LOC_Os06g49130;LOC_Os05g05310;LOC_Os03g46190;LOC_Os04g55560;LOC_Os03g05310;LOC_Os07g29450	13	1294	142	26868	0.0198102
GO:1903415	flavonoid transport from endoplasmic reticulum to plant-type vacuole	biological_process	7	LOC_Os04g23210	1	1294	1	26868	0.0481614
GO:0043680	filiform apparatus	cellular_component	6	LOC_Os05g25350;LOC_Os05g25370;LOC_Os05g25430	3	1294	6	26868	0.00199739
GO:0045339	farnesyl diphosphate catabolic process	biological_process	9	LOC_Os05g16980;LOC_Os01g42610	2	1294	4	26868	0.0130312
GO:0019898	extrinsic component of membrane	cellular_component	4	LOC_Os04g23210;LOC_Os04g46894;LOC_Os08g02354;LOC_Os06g15700;LOC_Os02g27130;LOC_Os03g21080	6	1294	48	26868	0.0269292
GO:0006858	extracellular transport	biological_process	6	LOC_Os10g33630	1	1294	1	26868	0.0481614
GO:0000923	equatorial microtubule organizing center	cellular_component	7	LOC_Os02g32340;LOC_Os04g42330	2	1294	8	26868	0.0534836
GO:0036202	ent-cassa-12,15-diene 11-hydroxylase activity	molecular_function	7	LOC_Os02g36070;LOC_Os02g36110	2	1294	3	26868	0.00673051
GO:0007032	endosome organization	biological_process	7	LOC_Os10g42439;LOC_Os06g04520	2	1294	5	26868	0.0210281
GO:0070971	endoplasmic reticulum exit site	cellular_component	7	LOC_Os03g21080	1	1294	1	26868	0.0481614
GO:0012505	endomembrane system	cellular_component	4	LOC_Os01g56790;LOC_Os11g07124;LOC_Os11g47290;LOC_Os11g12340;LOC_Os05g48660;LOC_Os08g01120;LOC_Os06g06380;LOC_Os08g42700;LOC_Os04g46894;LOC_Os11g12000;LOC_Os08g14940;LOC_Os12g02840;LOC_Os09g09490;LOC_Os06g07200;LOC_Os08g01150;LOC_Os04g15660	16	1294	166	26868	0.00655288
GO:0006855	drug transmembrane transport	biological_process	7	LOC_Os06g29844;LOC_Os12g25160;LOC_Os03g42830;LOC_Os04g13220;LOC_Os11g03500;LOC_Os07g31884;LOC_Os03g11734;LOC_Os04g30490	8	1294	66	26868	0.0136662
GO:0000406	double-strand/single-strand DNA junction binding	molecular_function	8	LOC_Os05g19270	1	1294	1	26868	0.0481614
GO:0006271	DNA strand elongation involved in DNA replication	biological_process	9	LOC_Os01g10690	1	1294	1	26868	0.0481614
GO:0016101	diterpenoid metabolic process	biological_process	9	LOC_Os04g09920	1	1294	1	26868	0.0481614
GO:0016102	diterpenoid biosynthetic process	biological_process	10	LOC_Os02g36110;LOC_Os02g36070	2	1294	5	26868	0.0210281
GO:0051502	diterpene phytoalexin biosynthetic process	biological_process	11	LOC_Os02g36070;LOC_Os02g36110;LOC_Os02g36030	3	1294	6	26868	0.00199739
GO:0042938	dipeptide transport	biological_process	10	LOC_Os03g51050;LOC_Os05g35650;LOC_Os01g67630;LOC_Os06g49250;LOC_Os10g33210;LOC_Os01g04950;LOC_Os10g02240	7	1294	38	26868	0.00200891
GO:0016805	dipeptidase activity	molecular_function	8	LOC_Os01g53810;LOC_Os01g53800	2	1294	4	26868	0.0130312
GO:0016045	detection of bacterium	biological_process	8	LOC_Os04g15660;LOC_Os11g47290;LOC_Os11g07124;LOC_Os08g14940;LOC_Os03g14900	5	1294	20	26868	0.00217361
GO:0009264	deoxyribonucleotide catabolic process	biological_process	10	LOC_Os06g09320	1	1294	1	26868	0.0481614
GO:0009814	defense response, incompatible interaction	biological_process	6	LOC_Os11g11990;LOC_Os10g04180;LOC_Os06g11450;LOC_Os10g25030;LOC_Os10g25020;LOC_Os10g07400	6	1294	18	26868	0.000138816
GO:0050832	defense response to fungus	biological_process	8	LOC_Os08g35210;LOC_Os01g41750;LOC_Os02g13460;LOC_Os04g39160;LOC_Os01g32710;LOC_Os07g28300;LOC_Os01g09800;LOC_Os05g25350;LOC_Os12g02450;LOC_Os05g09020;LOC_Os05g25370;LOC_Os05g46020;LOC_Os05g27730;LOC_Os05g25430;LOC_Os01g61080	15	1294	190	26868	0.0418329
GO:0009816	defense response to bacterium, incompatible interaction	biological_process	7	LOC_Os03g05310;LOC_Os09g16510;LOC_Os01g46800;LOC_Os06g11450;LOC_Os11g09010	5	1294	37	26868	0.0311801
GO:0010204	defense response signaling pathway, resistance gene-independent	biological_process	6	LOC_Os04g15660;LOC_Os08g14940;LOC_Os11g47290;LOC_Os11g07124	4	1294	13	26868	0.00269843
GO:0052542	defense response by callose deposition	biological_process	6	LOC_Os05g48360;LOC_Os08g35210	2	1294	4	26868	0.0130312
GO:0006952	defense response	biological_process	5	LOC_Os11g45050;LOC_Os12g25170;LOC_Os04g02450;LOC_Os01g57480;LOC_Os04g31070;LOC_Os12g10400;LOC_Os04g30930;LOC_Os01g26390;LOC_Os12g12120;LOC_Os04g40440;LOC_Os10g33440;LOC_Os02g02670;LOC_Os11g44860;LOC_Os07g35290;LOC_Os11g45180;LOC_Os09g20020;LOC_Os03g31180;LOC_Os08g39970;LOC_Os10g04180;LOC_Os06g15750;LOC_Os02g18000;LOC_Os08g20000;LOC_Os01g57340;LOC_Os06g06380;LOC_Os10g04720;LOC_Os02g18070;LOC_Os11g…	112	1294	835	26868	0
GO:0009823	cytokinin catabolic process	biological_process	7	LOC_Os08g35860	1	1294	1	26868	0.0481614
GO:0047036	codeinone reductase (NADPH) activity	molecular_function	7	LOC_Os04g37490;LOC_Os10g02480;LOC_Os10g02490	3	1294	8	26868	0.00520021
GO:0006824	cobalt ion transport	biological_process	10	LOC_Os06g36450	1	1294	1	26868	0.0481614
GO:0015087	cobalt ion transmembrane transporter activity	molecular_function	10	LOC_Os06g36450	1	1294	1	26868	0.0481614
GO:0055068	cobalt ion homeostasis	biological_process	11	LOC_Os06g36450	1	1294	1	26868	0.0481614
GO:0030130	clathrin coat of trans-Golgi network vesicle	cellular_component	9	LOC_Os11g01380;LOC_Os12g01390	2	1294	3	26868	0.00673051
GO:0030132	clathrin coat of coated pit	cellular_component	8	LOC_Os11g01380;LOC_Os12g01390	2	1294	2	26868	0.00231781
GO:0015996	chlorophyll catabolic process	biological_process	9	LOC_Os06g24730;LOC_Os03g05310;LOC_Os10g25020;LOC_Os10g25030	4	1294	12	26868	0.00194173
GO:0051298	centrosome duplication	biological_process	5	LOC_Os04g42330;LOC_Os02g32340	2	1294	8	26868	0.0534836
GO:0071327	cellular response to trehalose stimulus	biological_process	9	LOC_Os11g09010	1	1294	1	26868	0.0481614
GO:0071446	cellular response to salicylic acid stimulus	biological_process	7	LOC_Os11g45190;LOC_Os11g25860	2	1294	6	26868	0.0305435
GO:0071470	cellular response to osmotic stress	biological_process	6	LOC_Os06g01230;LOC_Os11g40590	2	1294	7	26868	0.0414128
GO:0071395	cellular response to jasmonic acid stimulus	biological_process	7	LOC_Os04g09920;LOC_Os11g25860	2	1294	3	26868	0.00673051
GO:0034605	cellular response to heat	biological_process	6	LOC_Os05g27730;LOC_Os02g01520;LOC_Os01g61080;LOC_Os02g32520	4	1294	26	26868	0.0343697
GO:0006878	cellular copper ion homeostasis	biological_process	12	LOC_Os05g11320	1	1294	1	26868	0.0481614
GO:0007166	cell surface receptor signaling pathway	biological_process	5	LOC_Os08g29020;LOC_Os04g29770;LOC_Os10g02360;LOC_Os05g25390;LOC_Os03g12470;LOC_Os04g29580;LOC_Os04g24220;LOC_Os01g26210;LOC_Os01g49560;LOC_Os10g05250;LOC_Os11g44560;LOC_Os07g31250;LOC_Os12g16540;LOC_Os04g24510;LOC_Os04g21790;LOC_Os09g29520;LOC_Os08g27780;LOC_Os04g30160;LOC_Os09g30454;LOC_Os11g35860;LOC_Os04g30110;LOC_Os04g21820;LOC_Os11g46870;LOC_Os08g27810;LOC_Os04g30240;LOC_Os01g49600;LOC_Os04g…	43	1294	196	26868	1.11022e-16
GO:0008219	cell death	biological_process	4	LOC_Os04g38480;LOC_Os08g07760;LOC_Os03g05310;LOC_Os01g09800;LOC_Os05g48360	5	1294	31	26868	0.0153823
GO:0016602	CCAAT-binding factor complex	cellular_component	7	LOC_Os03g44540;LOC_Os12g42400;LOC_Os02g07450;LOC_Os02g53620	4	1294	18	26868	0.00952998
GO:0005351	carbohydrate:proton symporter activity	molecular_function	7	LOC_Os02g36450;LOC_Os11g40540;LOC_Os07g05640;LOC_Os03g59450;LOC_Os07g01560;LOC_Os09g09520;LOC_Os04g37980;LOC_Os12g32760;LOC_Os10g41190;LOC_Os07g39400;LOC_Os07g03910;LOC_Os02g36490;LOC_Os09g20480;LOC_Os03g11900	14	1294	90	26868	9.87207e-05
GO:0030246	carbohydrate binding	molecular_function	4	LOC_Os07g04130;LOC_Os08g05480;LOC_Os07g03890;LOC_Os08g02996;LOC_Os08g44040;LOC_Os07g18230;LOC_Os07g38250;LOC_Os03g56160;LOC_Os07g03870;LOC_Os09g09510;LOC_Os04g44910;LOC_Os09g16950;LOC_Os07g04110;LOC_Os07g03950;LOC_Os03g15250;LOC_Os12g03594;LOC_Os07g03900;LOC_Os06g10790;LOC_Os05g13770;LOC_Os07g03930;LOC_Os04g22120;LOC_Os09g09500;LOC_Os01g16310;LOC_Os07g03840	24	1294	182	26868	7.61039e-06
GO:0010120	camalexin biosynthetic process	biological_process	9	LOC_Os05g27730;LOC_Os01g61080;LOC_Os03g56580	3	1294	8	26868	0.00520021
GO:0008798	beta-aspartyl-peptidase activity	molecular_function	9	LOC_Os04g55710;LOC_Os03g40070	2	1294	3	26868	0.00673051
GO:0016161	beta-amylase activity	molecular_function	8	LOC_Os10g32810;LOC_Os02g03690;LOC_Os10g41550	3	1294	9	26868	0.00752271
GO:0009672	auxin:proton symporter activity	molecular_function	11	LOC_Os09g31478;LOC_Os08g09190	2	1294	6	26868	0.0305435
GO:0010055	atrichoblast differentiation	biological_process	8	LOC_Os11g29870	1	1294	1	26868	0.0481614
GO:0042626	ATPase-coupled transmembrane transporter activity	molecular_function	8	LOC_Os08g30740;LOC_Os05g13520;LOC_Os04g13220;LOC_Os04g11820;LOC_Os06g38950;LOC_Os01g52560;LOC_Os02g09720;LOC_Os10g33630;LOC_Os08g30770;LOC_Os01g42380;LOC_Os09g29660;LOC_Os05g04600	12	1294	130	26868	0.0231856
GO:0004012	ATPase-coupled phospholipid transporter activity	molecular_function	6	LOC_Os03g20949;LOC_Os05g01030;LOC_Os03g20970;LOC_Os06g29380	4	1294	13	26868	0.00269843
GO:0005524	ATP binding	molecular_function	5	LOC_Os09g09490;LOC_Os11g35210;LOC_Os02g04050;LOC_Os03g24930;LOC_Os04g45970;LOC_Os02g57420;LOC_Os03g28300;LOC_Os11g11990;LOC_Os11g46980;LOC_Os04g15650;LOC_Os04g03180;LOC_Os09g09510;LOC_Os10g31970;LOC_Os06g41640;LOC_Os11g47310;LOC_Os11g45060;LOC_Os09g19500;LOC_Os09g09500;LOC_Os01g10450;LOC_Os09g19510;LOC_Os08g02996;LOC_Os03g05470;LOC_Os07g38250;LOC_Os03g02410;LOC_Os11g47290;LOC_Os06g29350;LOC_Os11g…	179	1294	1807	26868	5.55112e-16
GO:0033345	asparagine catabolic process via L-aspartate	biological_process	13	LOC_Os04g55710;LOC_Os03g40070	2	1294	4	26868	0.0130312
GO:0004067	asparaginase activity	molecular_function	7	LOC_Os04g55710;LOC_Os03g40070	2	1294	3	26868	0.00673051
GO:0006527	arginine catabolic process	biological_process	12	LOC_Os04g01590	1	1294	1	26868	0.0481614
GO:0004053	arginase activity	molecular_function	7	LOC_Os04g01590	1	1294	1	26868	0.0481614
GO:0015297	antiporter activity	molecular_function	7	LOC_Os04g45950;LOC_Os01g42234;LOC_Os12g42910;LOC_Os01g11160;LOC_Os12g42850;LOC_Os03g43970	6	1294	45	26868	0.0201667
GO:0009660	amyloplast organization	biological_process	7	LOC_Os10g42439;LOC_Os03g05330	2	1294	4	26868	0.0130312
GO:0004040	amidase activity	molecular_function	7	LOC_Os04g02754;LOC_Os11g33090;LOC_Os01g02500	3	1294	17	26868	0.0457325
GO:0004558	alpha-1,4-glucosidase activity	molecular_function	9	LOC_Os01g16310	1	1294	1	26868	0.0481614
GO:0004038	allantoinase activity	molecular_function	7	LOC_Os04g58390	1	1294	1	26868	0.0481614
GO:0043531	ADP binding	molecular_function	9	LOC_Os07g17250;LOC_Os11g45050;LOC_Os01g57340;LOC_Os11g12000;LOC_Os10g07400;LOC_Os01g36640;LOC_Os12g10400;LOC_Os07g17220;LOC_Os04g02450;LOC_Os11g11990;LOC_Os11g35210;LOC_Os11g29970;LOC_Os12g32660;LOC_Os11g12300;LOC_Os02g18070;LOC_Os01g25740;LOC_Os02g18000;LOC_Os06g43670;LOC_Os11g12340;LOC_Os06g15750;LOC_Os12g10710;LOC_Os12g25170;LOC_Os06g41660;LOC_Os04g30930;LOC_Os11g44990;LOC_Os11g44960;LOC_Os09g…	56	1294	303	26868	2.22045e-16
GO:0009738	abscisic acid-activated signaling pathway	biological_process	6	LOC_Os03g59390;LOC_Os07g31830;LOC_Os06g30370;LOC_Os02g43330;LOC_Os12g36880;LOC_Os12g36860;LOC_Os08g35210;LOC_Os05g25370;LOC_Os01g20940;LOC_Os02g53620;LOC_Os12g36830;LOC_Os05g25350;LOC_Os11g07040;LOC_Os12g36850;LOC_Os08g36790;LOC_Os05g25430	16	1294	178	26868	0.0123945
GO:0010427	abscisic acid binding	molecular_function	6	LOC_Os12g36860;LOC_Os12g36850;LOC_Os12g36880;LOC_Os12g36830	4	1294	24	26868	0.0263431
GO:0036209	9beta-pimara-7,15-diene oxidase activity	molecular_function	7	LOC_Os04g09920	1	1294	1	26868	0.0481614
GO:0008691	3-hydroxybutyryl-CoA dehydrogenase activity	molecular_function	7	LOC_Os01g58380	1	1294	1	26868	0.0481614
GO:0003857	3-hydroxyacyl-CoA dehydrogenase activity	molecular_function	7	LOC_Os01g58380	1	1294	1	26868	0.0481614
GO:0018812	3-hydroxyacyl-CoA dehydratase activity	molecular_function	7	LOC_Os04g20280;LOC_Os02g17390	2	1294	7	26868	0.0414128
GO:0052581	(-)-isopiperitenone reductase activity	molecular_function	8	LOC_Os04g45000	1	1294	1	26868	0.0481614

## Sheet: Table S6
Table S6 Summary of significant enriched GO terms in WT
GO_ID	GO_Term	GO_function	GO_class	Genes	S gene number	TS gene number	B gene number	TB gene number	pvalue
GO:0006412	translation	biological_process	8	LOC_Os07g42450;LOC_Os03g08440;LOC_Os08g44480;LOC_Os03g17580;LOC_Os01g64090;LOC_Os04g50990;LOC_Os09g24690;LOC_Os07g10660;LOC_Os03g03020;LOC_Os01g48690;LOC_Os06g43900;LOC_Os07g38540;LOC_Os01g24690;LOC_Os01g47330;LOC_Os02g02130;LOC_Os06g46930;LOC_Os02g06700;LOC_Os01g59060;LOC_Os11g24610;LOC_Os01g25610;LOC_Os02g33140;LOC_Os02g04460;LOC_Os04g38750;LOC_Os08g06040;LOC_Os03g55930;LOC_Os11g34940;LOC_Os01g…	52	1135	310	26868	0
GO:0009534	chloroplast thylakoid	cellular_component	7	LOC_Os04g58200;LOC_Os07g04840;LOC_Os04g51300;LOC_Os07g11110;LOC_Os10g35370;LOC_Os02g36850;LOC_Os12g08770;LOC_Os05g22614;LOC_Os03g14040;LOC_Os07g32570;LOC_Os01g05080;LOC_Os10g01044;LOC_Os09g34140;LOC_Os01g59090;LOC_Os10g39150;LOC_Os06g49160;LOC_Os01g17170;LOC_Os03g63950;LOC_Os07g25430;LOC_Os01g31690;LOC_Os03g18020;LOC_Os02g51470;LOC_Os05g33280;LOC_Os07g05480;LOC_Os07g43810;LOC_Os03g56670;LOC_Os03g…	37	1135	133	26868	0
GO:0022625	cytosolic large ribosomal subunit	cellular_component	8	LOC_Os01g59730;LOC_Os01g24690;LOC_Os07g08330;LOC_Os02g48660;LOC_Os03g22180;LOC_Os04g50990;LOC_Os01g64090;LOC_Os07g12250;LOC_Os03g03360;LOC_Os08g42920;LOC_Os05g48320;LOC_Os09g39500;LOC_Os11g24610;LOC_Os05g11710;LOC_Os08g06040;LOC_Os07g01870;LOC_Os03g58204;LOC_Os01g09510;LOC_Os01g54540;LOC_Os02g07890;LOC_Os04g51630;LOC_Os05g48220;LOC_Os10g41470;LOC_Os12g07010;LOC_Os09g24690;LOC_Os01g47660;LOC_Os07g…	42	1135	162	26868	0
GO:0003735	structural constituent of ribosome	molecular_function	4	LOC_Os12g07010;LOC_Os03g10060;LOC_Os02g48660;LOC_Os02g06700;LOC_Os01g59060;LOC_Os03g08440;LOC_Os01g09510;LOC_Os01g48690;LOC_Os03g58204;LOC_Os05g29860;LOC_Os05g41110;LOC_Os03g34040;LOC_Os03g59310;LOC_Os02g04460;LOC_Os01g24690;LOC_Os10g41470;LOC_Os01g47660;LOC_Os08g42920;LOC_Os06g43900;LOC_Os11g01420;LOC_Os03g17580;LOC_Os07g36090;LOC_Os08g44480;LOC_Os07g12250;LOC_Os05g48220;LOC_Os04g51630;LOC_Os01g…	84	1135	386	26868	0
GO:0009535	chloroplast thylakoid membrane	cellular_component	8	LOC_Os02g52650;LOC_Os08g02630;LOC_Os02g57030;LOC_Os07g04840;LOC_Os10g39150;LOC_Os06g15400;LOC_Os04g38410;LOC_Os01g08510;LOC_Os08g40160;LOC_Os07g37240;LOC_Os02g03330;LOC_Os02g51710;LOC_Os03g14040;LOC_Os01g12220;LOC_Os02g51470;LOC_Os11g13890;LOC_Os03g55720;LOC_Os05g33280;LOC_Os07g37550;LOC_Os01g31690;LOC_Os07g17390;LOC_Os07g42910;LOC_Os01g64270;LOC_Os10g01044;LOC_Os01g20110;LOC_Os06g21590;LOC_Os01g…	72	1135	291	26868	0
GO:0009570	chloroplast stroma	cellular_component	8	LOC_Os12g02380;LOC_Os05g06720;LOC_Os01g45274;LOC_Os03g14040;LOC_Os03g56840;LOC_Os06g45370;LOC_Os01g22780;LOC_Os01g31690;LOC_Os06g49160;LOC_Os02g22260;LOC_Os07g42420;LOC_Os02g02860;LOC_Os03g02690;LOC_Os07g06450;LOC_Os07g43810;LOC_Os07g05940;LOC_Os02g04460;LOC_Os03g63950;LOC_Os02g17330;LOC_Os04g54320;LOC_Os01g59090;LOC_Os12g07650;LOC_Os04g33660;LOC_Os10g01044;LOC_Os01g22660;LOC_Os08g02390;LOC_Os05g…	68	1135	453	26868	0
GO:0009507	chloroplast	cellular_component	7	LOC_Os07g42910;LOC_Os02g09940;LOC_Os07g49110;LOC_Os03g17580;LOC_Os09g32760;LOC_Os03g09060;LOC_Os08g41280;LOC_Os05g35580;LOC_Os01g20110;LOC_Os03g48030;LOC_Os05g48630;LOC_Os10g38940;LOC_Os07g37620;LOC_Os02g51020;LOC_Os01g70820;LOC_Os04g53490;LOC_Os05g01970;LOC_Os02g07230;LOC_Os02g50640;LOC_Os12g41590;LOC_Os03g06710;LOC_Os01g69200;LOC_Os09g36600;LOC_Os06g43900;LOC_Os07g32570;LOC_Os07g28610;LOC_Os04g…	219	1135	2398	26868	2.22045e-16
GO:0009579	thylakoid	cellular_component	5	LOC_Os09g10760;LOC_Os01g05080;LOC_Os02g51710;LOC_Os12g08770;LOC_Os03g17174;LOC_Os08g40160;LOC_Os04g38750;LOC_Os03g56670;LOC_Os07g17390;LOC_Os03g56320;LOC_Os02g51470;LOC_Os07g42910;LOC_Os02g09940;LOC_Os07g25430;LOC_Os06g49160;LOC_Os01g59090;LOC_Os05g33280;LOC_Os07g06450;LOC_Os05g48630;LOC_Os05g27100;LOC_Os04g51300;LOC_Os07g04840;LOC_Os04g35530;LOC_Os05g41640;LOC_Os05g01970;LOC_Os07g43810;LOC_Os02g…	39	1135	127	26868	2.22045e-16
GO:0009543	chloroplast thylakoid lumen	cellular_component	8	LOC_Os07g17390;LOC_Os04g53490;LOC_Os01g05080;LOC_Os03g53640;LOC_Os01g59090;LOC_Os10g32400;LOC_Os07g38000;LOC_Os02g36850;LOC_Os02g37060;LOC_Os04g35530;LOC_Os07g34950;LOC_Os03g17174;LOC_Os04g51300;LOC_Os01g31690;LOC_Os01g69200;LOC_Os08g40160;LOC_Os06g01210;LOC_Os05g33280;LOC_Os12g08770;LOC_Os03g21560;LOC_Os07g04840;LOC_Os06g49160	22	1135	49	26868	3.33067e-16
GO:0015979	photosynthesis	biological_process	5	LOC_Os03g20700;LOC_Os02g48360;LOC_Os04g58200;LOC_Os10g32400;LOC_Os07g36190;LOC_Os03g56670;LOC_Os10g25570;LOC_Os05g22730;LOC_Os01g59090;LOC_Os07g38000;LOC_Os08g02630;LOC_Os03g59640;LOC_Os02g51470;LOC_Os10g35370;LOC_Os08g40160;LOC_Os01g17170;LOC_Os07g05480;LOC_Os05g48630;LOC_Os07g25430;LOC_Os03g17174;LOC_Os12g08770;LOC_Os01g70820;LOC_Os03g36540;LOC_Os01g41710;LOC_Os04g35530	25	1135	71	26868	3.33067e-16
GO:0009941	chloroplast envelope	cellular_component	7	LOC_Os02g07870;LOC_Os06g21590;LOC_Os05g41640;LOC_Os05g04120;LOC_Os09g26810;LOC_Os02g52650;LOC_Os07g33660;LOC_Os10g35370;LOC_Os05g22614;LOC_Os10g36650;LOC_Os06g15400;LOC_Os03g18020;LOC_Os02g04460;LOC_Os07g04840;LOC_Os01g20110;LOC_Os08g37940;LOC_Os10g35030;LOC_Os10g39930;LOC_Os03g48030;LOC_Os06g08080;LOC_Os02g09940;LOC_Os02g07230;LOC_Os03g56670;LOC_Os02g22260;LOC_Os10g35010;LOC_Os07g11110;LOC_Os07g…	66	1135	395	26868	4.44089e-16
GO:0022627	cytosolic small ribosomal subunit	cellular_component	8	LOC_Os01g25610;LOC_Os07g10660;LOC_Os02g28810;LOC_Os07g42950;LOC_Os07g42450;LOC_Os01g01060;LOC_Os01g22490;LOC_Os07g38540;LOC_Os05g30530;LOC_Os02g01560;LOC_Os03g34040;LOC_Os01g60790;LOC_Os03g01900;LOC_Os01g73160;LOC_Os07g43510;LOC_Os02g06700;LOC_Os08g44480;LOC_Os03g55930;LOC_Os08g02410;LOC_Os03g59310;LOC_Os02g33140;LOC_Os03g08440;LOC_Os02g56014;LOC_Os05g39960;LOC_Os02g13530;LOC_Os03g14530	26	1135	97	26868	2.22045e-14
GO:0009768	photosynthesis, light harvesting in photosystem I	biological_process	7	LOC_Os06g21590;LOC_Os07g37240;LOC_Os04g33830;LOC_Os03g39610;LOC_Os02g52650;LOC_Os01g41710;LOC_Os08g33820;LOC_Os11g13890;LOC_Os07g37550;LOC_Os07g38960;LOC_Os09g26810;LOC_Os04g38410	12	1135	18	26868	4.4772e-13
GO:0010287	plastoglobule	cellular_component	8	LOC_Os07g37550;LOC_Os01g31690;LOC_Os11g13890;LOC_Os03g39610;LOC_Os05g48630;LOC_Os09g26810;LOC_Os01g41710;LOC_Os04g38410;LOC_Os03g56670;LOC_Os02g52650;LOC_Os07g37240;LOC_Os02g51470;LOC_Os06g21590;LOC_Os07g11110;LOC_Os07g25430;LOC_Os02g49870;LOC_Os08g33820;LOC_Os07g38960;LOC_Os06g15400	19	1135	61	26868	3.67628e-12
GO:0015995	chlorophyll biosynthetic process	biological_process	9	LOC_Os07g36190;LOC_Os02g07230;LOC_Os05g33840;LOC_Os03g36540;LOC_Os11g16550;LOC_Os04g58200;LOC_Os01g17170;LOC_Os10g35370;LOC_Os03g20700;LOC_Os02g51080;LOC_Os01g18320;LOC_Os10g35840;LOC_Os03g59640	13	1135	25	26868	4.13249e-12
GO:0031409	pigment binding	molecular_function	4	LOC_Os07g37550;LOC_Os04g38410;LOC_Os02g52650;LOC_Os09g26810;LOC_Os08g33820;LOC_Os11g13890;LOC_Os03g39610;LOC_Os01g41710;LOC_Os07g38960;LOC_Os07g37240;LOC_Os06g21590	11	1135	17	26868	7.14256e-12
GO:0016168	chlorophyll binding	molecular_function	6	LOC_Os02g52650;LOC_Os08g33820;LOC_Os03g39610;LOC_Os07g37240;LOC_Os01g41710;LOC_Os09g26810;LOC_Os07g37550;LOC_Os07g05480;LOC_Os11g13890;LOC_Os07g38960;LOC_Os05g22730;LOC_Os06g21590;LOC_Os10g25570;LOC_Os04g38410	14	1135	32	26868	1.23117e-11
GO:0002181	cytoplasmic translation	biological_process	9	LOC_Os04g51630;LOC_Os02g37862;LOC_Os03g40180;LOC_Os05g48310;LOC_Os11g01420;LOC_Os03g22340;LOC_Os05g48220;LOC_Os01g09510;LOC_Os03g54040;LOC_Os03g24020;LOC_Os07g47710;LOC_Os05g28750;LOC_Os02g48660;LOC_Os02g32760;LOC_Os05g41630;LOC_Os08g42920	16	1135	47	26868	4.04812e-11
GO:0031977	thylakoid lumen	cellular_component	6	LOC_Os07g17390;LOC_Os07g04840;LOC_Os06g01210;LOC_Os01g31690;LOC_Os04g53490;LOC_Os01g59090;LOC_Os04g51300;LOC_Os01g05080;LOC_Os08g40160;LOC_Os07g34950;LOC_Os10g32400;LOC_Os05g33280;LOC_Os06g49160	13	1135	30	26868	7.81257e-11
GO:0009654	photosystem II oxygen evolving complex	cellular_component	6	LOC_Os07g17390;LOC_Os01g59090;LOC_Os01g31690;LOC_Os01g70820;LOC_Os04g35530;LOC_Os10g32400;LOC_Os08g40160;LOC_Os02g36850;LOC_Os03g17174;LOC_Os07g04840	10	1135	20	26868	2.18419e-09
GO:0030095	chloroplast photosystem II	cellular_component	8	LOC_Os01g31690;LOC_Os07g17390;LOC_Os10g32400;LOC_Os03g17174;LOC_Os02g37060;LOC_Os07g04840;LOC_Os02g36850;LOC_Os08g02630	8	1135	12	26868	4.21134e-09
GO:0009833	plant-type primary cell wall biogenesis	biological_process	7	LOC_Os03g59340;LOC_Os07g14850;LOC_Os07g10770;LOC_Os07g24190;LOC_Os03g62090;LOC_Os05g08370	6	1135	7	26868	3.78635e-08
GO:0009773	photosynthetic electron transport in photosystem I	biological_process	8	LOC_Os07g28610;LOC_Os02g51020;LOC_Os05g28090;LOC_Os02g51470;LOC_Os07g30670;LOC_Os08g17390;LOC_Os10g39150;LOC_Os12g08770	8	1135	16	26868	9.4088e-08
GO:0071555	cell wall organization	biological_process	6	LOC_Os02g48190;LOC_Os01g70190;LOC_Os07g10770;LOC_Os06g01760;LOC_Os08g06380;LOC_Os07g24190;LOC_Os03g62090;LOC_Os03g59340;LOC_Os06g12460;LOC_Os02g51060;LOC_Os01g65780;LOC_Os09g36350;LOC_Os08g13920;LOC_Os01g03950;LOC_Os07g34580;LOC_Os05g20020;LOC_Os03g08600;LOC_Os05g35200;LOC_Os03g52630;LOC_Os05g08370;LOC_Os01g19170;LOC_Os02g54030;LOC_Os07g07990;LOC_Os06g48180;LOC_Os12g02910;LOC_Os07g14850;LOC_Os10g…	27	1135	206	26868	1.90347e-07
GO:0005840	ribosome	cellular_component	6	LOC_Os05g45920;LOC_Os04g38750;LOC_Os05g48320;LOC_Os05g41800;LOC_Os03g63950;LOC_Os01g59060;LOC_Os01g48770;LOC_Os03g17580;LOC_Os11g34940;LOC_Os08g44480;LOC_Os02g04460;LOC_Os01g48690;LOC_Os06g43900	13	1135	59	26868	8.43916e-07
GO:0019843	rRNA binding	molecular_function	7	LOC_Os03g17580;LOC_Os01g59060;LOC_Os02g04460;LOC_Os04g50990;LOC_Os03g03020;LOC_Os11g34940;LOC_Os07g11110;LOC_Os01g48690;LOC_Os07g43510;LOC_Os04g56670;LOC_Os01g01060	11	1135	42	26868	9.33415e-07
GO:0000027	ribosomal large subunit assembly	biological_process	9	LOC_Os01g24690;LOC_Os06g35730;LOC_Os04g50990;LOC_Os05g11710;LOC_Os02g37862;LOC_Os11g01420;LOC_Os07g12250;LOC_Os03g03020;LOC_Os03g03360;LOC_Os12g07010	10	1135	37	26868	2.1365e-06
GO:0009834	plant-type secondary cell wall biogenesis	biological_process	7	LOC_Os03g59340;LOC_Os03g08600;LOC_Os01g65780;LOC_Os01g70190;LOC_Os06g04090;LOC_Os03g30250;LOC_Os01g54620;LOC_Os05g35200;LOC_Os07g10770;LOC_Os06g47310;LOC_Os09g25490;LOC_Os04g55670	12	1135	57	26868	3.70684e-06
GO:0030244	cellulose biosynthetic process	biological_process	11	LOC_Os07g10770;LOC_Os03g52630;LOC_Os04g24140;LOC_Os07g24190;LOC_Os03g62090;LOC_Os03g59340;LOC_Os07g14850;LOC_Os05g08370;LOC_Os09g32080;LOC_Os08g06380	10	1135	41	26868	5.89585e-06
GO:0042254	ribosome biogenesis	biological_process	6	LOC_Os05g48320;LOC_Os03g17580;LOC_Os03g49710;LOC_Os01g27730;LOC_Os01g48690;LOC_Os01g59060;LOC_Os07g07719;LOC_Os09g24690;LOC_Os01g48770;LOC_Os08g06040	10	1135	46	26868	1.7693e-05
GO:0006636	unsaturated fatty acid biosynthetic process	biological_process	11	LOC_Os08g34220;LOC_Os07g42420;LOC_Os02g48560;LOC_Os04g36800;LOC_Os12g01370;LOC_Os07g49310;LOC_Os03g18070	7	1135	22	26868	2.29931e-05
GO:0019898	extrinsic component of membrane	cellular_component	4	LOC_Os07g17390;LOC_Os10g32400;LOC_Os04g35530;LOC_Os03g17174;LOC_Os08g40160;LOC_Os02g36850;LOC_Os01g59090;LOC_Os07g04840;LOC_Os01g70820;LOC_Os01g31690	10	1135	48	26868	2.62936e-05
GO:0010207	photosystem II assembly	biological_process	8	LOC_Os07g37250;LOC_Os03g53640;LOC_Os01g31690;LOC_Os03g21560;LOC_Os03g57840	5	1135	10	26868	2.81324e-05
GO:0010598	NAD(P)H dehydrogenase complex (plastoquinone)	cellular_component	5	LOC_Os07g30670;LOC_Os02g51020;LOC_Os05g28090;LOC_Os08g17390;LOC_Os01g72950	5	1135	10	26868	2.81324e-05
GO:0006779	porphyrin-containing compound biosynthetic process	biological_process	8	LOC_Os01g18320;LOC_Os10g35840;LOC_Os08g41990;LOC_Os02g07230	4	1135	6	26868	4.43808e-05
GO:0009735	response to cytokinin	biological_process	6	LOC_Os06g49160;LOC_Os04g36070;LOC_Os01g72330;LOC_Os03g36540;LOC_Os05g27100;LOC_Os02g35180;LOC_Os04g46350;LOC_Os03g52630;LOC_Os05g48630;LOC_Os07g11110;LOC_Os02g22260;LOC_Os09g32080;LOC_Os11g04720;LOC_Os04g14680;LOC_Os07g25430;LOC_Os02g51470	16	1135	121	26868	5.12404e-05
GO:0045492	xylan biosynthetic process	biological_process	11	LOC_Os12g10320;LOC_Os03g08600;LOC_Os06g47310;LOC_Os11g13870;LOC_Os01g65780;LOC_Os05g35200	6	1135	18	26868	6.71946e-05
GO:0046658	anchored component of plasma membrane	cellular_component	6	LOC_Os04g33990;LOC_Os12g06260;LOC_Os05g48900;LOC_Os07g40940;LOC_Os05g31140;LOC_Os08g12800;LOC_Os03g45390;LOC_Os08g23180;LOC_Os01g51570;LOC_Os01g64170;LOC_Os08g01220;LOC_Os07g07340;LOC_Os10g35460;LOC_Os03g57880;LOC_Os03g50160;LOC_Os03g46660;LOC_Os09g07350;LOC_Os02g53200;LOC_Os11g05860;LOC_Os02g37590;LOC_Os02g53000;LOC_Os04g39610;LOC_Os05g32110;LOC_Os03g54750	24	1135	237	26868	7.3077e-05
GO:0043273	CTPase activity	molecular_function	9	LOC_Os12g02980;LOC_Os11g03230;LOC_Os11g25260;LOC_Os11g25330	4	1135	7	26868	0.000100077
GO:0006163	purine nucleotide metabolic process	biological_process	9	LOC_Os12g36194;LOC_Os10g41410;LOC_Os05g51700;LOC_Os12g13380	4	1135	7	26868	0.000100077
GO:0031969	chloroplast membrane	cellular_component	6	LOC_Os07g49310;LOC_Os11g16550;LOC_Os08g03630;LOC_Os03g09060;LOC_Os04g48840;LOC_Os10g35840;LOC_Os03g57840;LOC_Os10g39930;LOC_Os01g12220;LOC_Os07g38850;LOC_Os07g01030	11	1135	67	26868	0.000106657
GO:0016760	cellulose synthase (UDP-forming) activity	molecular_function	9	LOC_Os05g08370;LOC_Os07g10770;LOC_Os07g24190;LOC_Os07g14850;LOC_Os03g59340;LOC_Os03g62090;LOC_Os08g06380	7	1135	28	26868	0.00012783
GO:0070181	small ribosomal subunit rRNA binding	molecular_function	8	LOC_Os07g38540;LOC_Os02g33140;LOC_Os08g02410;LOC_Os02g06700;LOC_Os03g62630	5	1135	13	26868	0.000129177
GO:0046872	metal ion binding	molecular_function	6	LOC_Os03g48040;LOC_Os05g50080;LOC_Os04g14680;LOC_Os05g33840;LOC_Os08g37940;LOC_Os03g03990;LOC_Os01g48770;LOC_Os01g12560;LOC_Os02g48360;LOC_Os01g27140;LOC_Os01g17170;LOC_Os02g53530;LOC_Os05g08370;LOC_Os06g14370;LOC_Os08g41280;LOC_Os08g41500;LOC_Os05g35200;LOC_Os12g44050;LOC_Os08g03310;LOC_Os09g29960;LOC_Os06g14350;LOC_Os09g32470;LOC_Os07g38000;LOC_Os07g36190;LOC_Os09g27320;LOC_Os12g07650;LOC_Os02g…	64	1135	943	26868	0.000139561
GO:0016717	oxidoreductase activity, acting on paired donors, with oxidation of a pair of donors resulting in the reduction of molecular oxygen to two molecules of water	molecular_function	6	LOC_Os02g48560;LOC_Os12g01370;LOC_Os03g18070;LOC_Os07g49310	4	1135	8	26868	0.000193442
GO:0016757	transferase activity, transferring glycosyl groups	molecular_function	5	LOC_Os06g12280;LOC_Os08g06380;LOC_Os10g37260;LOC_Os05g32544;LOC_Os07g01030;LOC_Os05g08370;LOC_Os03g18890;LOC_Os09g26300;LOC_Os01g52250;LOC_Os07g10770;LOC_Os05g35200;LOC_Os01g02940;LOC_Os10g30080;LOC_Os07g43990;LOC_Os03g62090;LOC_Os07g14850;LOC_Os02g50600;LOC_Os03g59340;LOC_Os07g09140;LOC_Os03g15740;LOC_Os04g44850;LOC_Os12g02910;LOC_Os07g24190;LOC_Os01g65780;LOC_Os03g08600;LOC_Os04g48950;LOC_Os02g…	29	1135	333	26868	0.000204958
GO:0009416	response to light stimulus	biological_process	6	LOC_Os06g21590;LOC_Os07g37240;LOC_Os03g57840;LOC_Os06g04510;LOC_Os10g36650;LOC_Os07g38960;LOC_Os11g38810;LOC_Os08g33820;LOC_Os06g12210;LOC_Os01g41710;LOC_Os01g08220;LOC_Os11g13890;LOC_Os03g39610;LOC_Os01g21250;LOC_Os02g52650;LOC_Os09g26810;LOC_Os03g09170;LOC_Os04g38410;LOC_Os10g35840;LOC_Os01g08140;LOC_Os07g37550	21	1135	208	26868	0.000209596
GO:0010007	magnesium chelatase complex	cellular_component	8	LOC_Os03g20700;LOC_Os03g59640;LOC_Os03g36540	3	1135	4	26868	0.000291269
GO:0006782	protoporphyrinogen IX biosynthetic process	biological_process	9	LOC_Os02g07230;LOC_Os01g18320;LOC_Os10g35840	3	1135	4	26868	0.000291269
GO:0009930	longitudinal side of cell surface	cellular_component	4	LOC_Os03g54750;LOC_Os10g35460;LOC_Os05g32110	3	1135	4	26868	0.000291269
GO:0009538	photosystem I reaction center	cellular_component	6	LOC_Os07g25430;LOC_Os05g48630;LOC_Os03g56670	3	1135	4	26868	0.000291269
GO:0006220	pyrimidine nucleotide metabolic process	biological_process	9	LOC_Os10g41410;LOC_Os12g36194;LOC_Os05g51700	3	1135	4	26868	0.000291269
GO:0032544	plastid translation	biological_process	9	LOC_Os04g38750;LOC_Os07g38300;LOC_Os07g11110	3	1135	4	26868	0.000291269
GO:0030093	chloroplast photosystem I	cellular_component	8	LOC_Os07g28610;LOC_Os12g08770;LOC_Os10g39150	3	1135	4	26868	0.000291269
GO:0005576	extracellular region	cellular_component	3	LOC_Os05g32544;LOC_Os09g26670;LOC_Os03g50960;LOC_Os03g27990;LOC_Os10g36170;LOC_Os07g38590;LOC_Os06g34070;LOC_Os02g51710;LOC_Os08g02230;LOC_Os10g35980;LOC_Os07g02440;LOC_Os07g39750;LOC_Os01g02940;LOC_Os05g07764;LOC_Os03g22210;LOC_Os01g72520;LOC_Os06g42800;LOC_Os05g15770;LOC_Os04g54830;LOC_Os08g34640;LOC_Os02g44860;LOC_Os04g53490;LOC_Os10g25090;LOC_Os03g12910;LOC_Os03g57460;LOC_Os05g06720;LOC_Os10g…	83	1135	1338	26868	0.000303968
GO:0017110	nucleoside-diphosphatase activity	molecular_function	8	LOC_Os11g25330;LOC_Os11g03230;LOC_Os11g25260;LOC_Os12g02980	4	1135	9	26868	0.000336536
GO:0000028	ribosomal small subunit assembly	biological_process	9	LOC_Os02g33140;LOC_Os01g01060;LOC_Os07g42450;LOC_Os01g73160;LOC_Os02g06700;LOC_Os03g08440;LOC_Os03g01900	7	1135	33	26868	0.00038352
GO:0009651	response to salt stress	biological_process	6	LOC_Os07g42910;LOC_Os01g74340;LOC_Os03g54750;LOC_Os01g18050;LOC_Os07g02440;LOC_Os02g07870;LOC_Os02g44230;LOC_Os03g02960;LOC_Os06g08080;LOC_Os05g12630;LOC_Os01g59150;LOC_Os03g20120;LOC_Os06g10350;LOC_Os07g01020;LOC_Os03g09170;LOC_Os05g11990;LOC_Os05g32110;LOC_Os01g53240;LOC_Os03g63400;LOC_Os06g04510;LOC_Os10g35460;LOC_Os07g44180;LOC_Os03g01530;LOC_Os09g32080;LOC_Os05g31750;LOC_Os02g42585;LOC_Os03g…	29	1135	351	26868	0.000489493
GO:0080116	glucuronoxylan glucuronosyltransferase activity	molecular_function	8	LOC_Os01g70190;LOC_Os05g35200;LOC_Os03g08600;LOC_Os01g65780	4	1135	10	26868	0.000542138
GO:0016759	cellulose synthase activity	molecular_function	8	LOC_Os03g62090;LOC_Os08g06380;LOC_Os07g14850;LOC_Os03g59340;LOC_Os05g08370;LOC_Os07g10770;LOC_Os07g24190	7	1135	36	26868	0.000671096
GO:0043255	regulation of carbohydrate biosynthetic process	biological_process	8	LOC_Os03g59340;LOC_Os07g10770;LOC_Os09g32080	3	1135	5	26868	0.000705211
GO:0016851	magnesium chelatase activity	molecular_function	7	LOC_Os03g36540;LOC_Os03g20700;LOC_Os03g59640	3	1135	5	26868	0.000705211
GO:0004550	nucleoside diphosphate kinase activity	molecular_function	7	LOC_Os12g36194;LOC_Os10g41410;LOC_Os05g51700	3	1135	5	26868	0.000705211
GO:0031177	phosphopantetheine binding	molecular_function	6	LOC_Os12g34890;LOC_Os03g63930;LOC_Os11g31900	3	1135	5	26868	0.000705211
GO:0009142	nucleoside triphosphate biosynthetic process	biological_process	9	LOC_Os05g51700;LOC_Os10g41410;LOC_Os12g36194	3	1135	5	26868	0.000705211
GO:0010206	photosystem II repair	biological_process	9	LOC_Os03g14040;LOC_Os05g33280;LOC_Os03g21560;LOC_Os03g53640	4	1135	11	26868	0.000823487
GO:0004553	hydrolase activity, hydrolyzing O-glycosyl compounds	molecular_function	6	LOC_Os01g03950;LOC_Os06g48180;LOC_Os08g38710;LOC_Os07g34580;LOC_Os07g07340;LOC_Os03g52630;LOC_Os01g64170;LOC_Os09g36350;LOC_Os10g42670;LOC_Os07g40940;LOC_Os03g57880;LOC_Os01g51570;LOC_Os08g12800;LOC_Os08g13920;LOC_Os03g46660;LOC_Os02g53200;LOC_Os05g31140;LOC_Os03g45390	18	1135	184	26868	0.000836121
GO:0007017	microtubule-based process	biological_process	4	LOC_Os03g01530;LOC_Os01g59150;LOC_Os01g18050;LOC_Os05g34170;LOC_Os01g37490	5	1135	19	26868	0.000944423
GO:0031225	anchored component of membrane	cellular_component	5	LOC_Os10g35460;LOC_Os03g54750;LOC_Os02g37590;LOC_Os05g07890;LOC_Os05g48900;LOC_Os04g39610;LOC_Os02g53000;LOC_Os09g07350;LOC_Os03g09230;LOC_Os05g32110;LOC_Os08g23180;LOC_Os03g30250	12	1135	100	26868	0.00104263
GO:0009877	nodulation	biological_process	6	LOC_Os11g03230;LOC_Os11g25260;LOC_Os12g02980;LOC_Os11g25330	4	1135	12	26868	0.00119405
GO:0034219	carbohydrate transmembrane transport	biological_process	8	LOC_Os07g33910;LOC_Os01g13770;LOC_Os07g33954;LOC_Os07g34006	4	1135	12	26868	0.00119405
GO:0008422	beta-glucosidase activity	molecular_function	8	LOC_Os03g53800;LOC_Os03g49600;LOC_Os03g53860;LOC_Os04g43410;LOC_Os03g11420;LOC_Os05g15510;LOC_Os04g43360;LOC_Os08g39860	8	1135	51	26868	0.00125167
GO:0055114	oxidation-reduction process	biological_process	4	LOC_Os01g01660;LOC_Os03g18740;LOC_Os04g02620;LOC_Os06g48030;LOC_Os07g02440;LOC_Os09g32470;LOC_Os04g02900;LOC_Os04g58200;LOC_Os06g09610;LOC_Os12g35340;LOC_Os07g42910;LOC_Os08g29110;LOC_Os01g18320;LOC_Os07g32570;LOC_Os02g48560;LOC_Os08g34220;LOC_Os10g35370;LOC_Os11g34130;LOC_Os11g29290;LOC_Os04g01600;LOC_Os01g72950;LOC_Os08g02230;LOC_Os04g51300;LOC_Os07g43370;LOC_Os10g39930;LOC_Os12g02080;LOC_Os04g…	55	1135	852	26868	0.00128088
GO:0016328	lateral plasma membrane	cellular_component	5	LOC_Os03g54750;LOC_Os10g35460;LOC_Os05g32110	3	1135	6	26868	0.00136604
GO:0009897	external side of plasma membrane	cellular_component	5	LOC_Os05g32110;LOC_Os10g35460;LOC_Os03g54750	3	1135	6	26868	0.00136604
GO:0042372	phylloquinone biosynthetic process	biological_process	7	LOC_Os08g03630;LOC_Os01g47350;LOC_Os03g09060	3	1135	6	26868	0.00136604
GO:0009658	chloroplast organization	biological_process	7	LOC_Os10g34820;LOC_Os03g57840;LOC_Os10g35010;LOC_Os07g29330;LOC_Os04g59610;LOC_Os05g43040;LOC_Os01g32830;LOC_Os01g17170;LOC_Os01g65260;LOC_Os10g35030;LOC_Os10g42780	11	1135	90	26868	0.00143062
GO:0016630	protochlorophyllide reductase activity	molecular_function	7	LOC_Os10g35370;LOC_Os04g58200	2	1135	2	26868	0.00178301
GO:0019344	cysteine biosynthetic process	biological_process	11	LOC_Os03g10050;LOC_Os07g32570	2	1135	2	26868	0.00178301
GO:0030775	glucuronoxylan 4-O-methyltransferase activity	molecular_function	8	LOC_Os11g13870;LOC_Os12g10320	2	1135	2	26868	0.00178301
GO:0015140	malate transmembrane transporter activity	molecular_function	9	LOC_Os09g29430;LOC_Os12g33080;LOC_Os01g12210;LOC_Os02g45150	4	1135	14	26868	0.00225668
GO:0008266	poly(U) RNA binding	molecular_function	9	LOC_Os07g11110;LOC_Os07g43810;LOC_Os07g04840;LOC_Os01g31690	4	1135	14	26868	0.00225668
GO:0010215	cellulose microfibril organization	biological_process	7	LOC_Os05g32110;LOC_Os03g30250;LOC_Os10g35460;LOC_Os03g54750	4	1135	14	26868	0.00225668
GO:0019684	photosynthesis, light reaction	biological_process	6	LOC_Os01g31690;LOC_Os03g02690;LOC_Os07g04840	3	1135	7	26868	0.00231551
GO:0048046	apoplast	cellular_component	4	LOC_Os04g38600;LOC_Os05g41640;LOC_Os07g04840;LOC_Os02g52010;LOC_Os07g39750;LOC_Os07g34580;LOC_Os02g14440;LOC_Os08g13920;LOC_Os02g07870;LOC_Os01g45274;LOC_Os12g38180;LOC_Os07g11110;LOC_Os09g32080;LOC_Os06g48180;LOC_Os01g03950;LOC_Os05g01970;LOC_Os02g07230;LOC_Os03g50960;LOC_Os06g04510;LOC_Os10g42670;LOC_Os12g02080	21	1135	251	26868	0.00237375
GO:0005794	Golgi apparatus	cellular_component	6	LOC_Os06g49220;LOC_Os03g02960;LOC_Os02g07900;LOC_Os06g47310;LOC_Os05g08370;LOC_Os01g53240;LOC_Os06g08080;LOC_Os02g52010;LOC_Os07g24190;LOC_Os04g50890;LOC_Os06g12460;LOC_Os09g32080;LOC_Os02g50600;LOC_Os12g02910;LOC_Os06g12280;LOC_Os04g48950;LOC_Os02g48190;LOC_Os02g51060;LOC_Os03g56610;LOC_Os09g26300;LOC_Os02g07870;LOC_Os11g13870;LOC_Os01g22490;LOC_Os05g35200;LOC_Os02g40010;LOC_Os02g14440;LOC_Os10g…	59	1135	955	26868	0.0023849
GO:0005509	calcium ion binding	molecular_function	7	LOC_Os07g04840;LOC_Os07g17390;LOC_Os06g14350;LOC_Os01g59090;LOC_Os07g42730;LOC_Os03g15740;LOC_Os10g32400;LOC_Os01g31690;LOC_Os02g36850;LOC_Os01g70820;LOC_Os03g15460;LOC_Os07g43990;LOC_Os09g30490;LOC_Os03g17174;LOC_Os05g31750;LOC_Os08g40160;LOC_Os01g04330;LOC_Os04g35530	18	1135	204	26868	0.00266429
GO:0003777	microtubule motor activity	molecular_function	10	LOC_Os01g54080;LOC_Os08g43400;LOC_Os09g35890;LOC_Os01g37490;LOC_Os01g14090;LOC_Os04g53760;LOC_Os01g43580;LOC_Os10g36880	8	1135	58	26868	0.00290665
GO:0000036	acyl carrier activity	molecular_function	7	LOC_Os11g31900;LOC_Os03g63930;LOC_Os12g34890;LOC_Os09g32760	4	1135	15	26868	0.00297517
GO:0031072	heat shock protein binding	molecular_function	5	LOC_Os06g22690;LOC_Os03g45344;LOC_Os05g01950;LOC_Os03g14040	4	1135	15	26868	0.00297517
GO:0009251	glucan catabolic process	biological_process	8	LOC_Os03g53860;LOC_Os03g53800;LOC_Os05g15510	3	1135	8	26868	0.00358876
GO:0009986	cell surface	cellular_component	4	LOC_Os10g22520;LOC_Os05g15510;LOC_Os05g31750	3	1135	8	26868	0.00358876
GO:0015630	microtubule cytoskeleton	cellular_component	7	LOC_Os01g18050;LOC_Os01g59150;LOC_Os05g34170	3	1135	8	26868	0.00358876
GO:0009825	multidimensional cell growth	biological_process	5	LOC_Os03g54750;LOC_Os10g35460;LOC_Os05g32110;LOC_Os05g08370;LOC_Os09g32080	5	1135	26	26868	0.00418103
GO:0005982	starch metabolic process	biological_process	9	LOC_Os01g65780;LOC_Os05g35200;LOC_Os03g08600;LOC_Os01g52250	4	1135	17	26868	0.00484967
GO:0009277	fungal-type cell wall	cellular_component	6	LOC_Os05g15510;LOC_Os10g22520	2	1135	3	26868	0.00519865
GO:0047810	D-alanine:2-oxoglutarate aminotransferase activity	molecular_function	7	LOC_Os01g13690;LOC_Os02g17330	2	1135	3	26868	0.00519865
GO:0010236	plastoquinone biosynthetic process	biological_process	9	LOC_Os03g09060;LOC_Os07g38850	2	1135	3	26868	0.00519865
GO:0015131	oxaloacetate transmembrane transporter activity	molecular_function	9	LOC_Os09g29430;LOC_Os12g33080	2	1135	3	26868	0.00519865
GO:0008696	4-amino-4-deoxychorismate lyase activity	molecular_function	7	LOC_Os02g17330;LOC_Os01g13690	2	1135	3	26868	0.00519865
GO:0009772	photosynthetic electron transport in photosystem II	biological_process	8	LOC_Os03g09060;LOC_Os02g51470	2	1135	3	26868	0.00519865
GO:0004044	amidophosphoribosyltransferase activity	molecular_function	7	LOC_Os01g65260;LOC_Os05g35580	2	1135	3	26868	0.00519865
GO:0080083	beta-gentiobiose beta-glucosidase activity	molecular_function	9	LOC_Os03g11420;LOC_Os03g49600	2	1135	3	26868	0.00519865
GO:0005976	polysaccharide metabolic process	biological_process	6	LOC_Os12g10320;LOC_Os11g13870	2	1135	3	26868	0.00519865
GO:0080079	cellobiose glucosidase activity	molecular_function	9	LOC_Os03g11420;LOC_Os03g49600	2	1135	3	26868	0.00519865
GO:0008153	para-aminobenzoic acid biosynthetic process	biological_process	11	LOC_Os02g17330;LOC_Os01g13690	2	1135	3	26868	0.00519865
GO:0071423	malate transmembrane transport	biological_process	13	LOC_Os12g33080;LOC_Os09g29430	2	1135	3	26868	0.00519865
GO:0009522	photosystem I	cellular_component	7	LOC_Os07g05480;LOC_Os04g33830;LOC_Os12g08770	3	1135	9	26868	0.00521487
GO:0051537	2 iron, 2 sulfur cluster binding	molecular_function	6	LOC_Os04g33630;LOC_Os07g30670;LOC_Os01g27140;LOC_Os03g48040;LOC_Os12g35330;LOC_Os12g07650	6	1135	39	26868	0.0055423
GO:0003333	amino acid transmembrane transport	biological_process	11	LOC_Os02g49510;LOC_Os04g38680;LOC_Os12g08130;LOC_Os07g04180;LOC_Os11g19240;LOC_Os04g47420;LOC_Os01g61044;LOC_Os02g09810;LOC_Os03g60260	9	1135	78	26868	0.00554457
GO:0009505	plant-type cell wall	cellular_component	6	LOC_Os01g73170;LOC_Os07g39750;LOC_Os10g35110;LOC_Os02g09940;LOC_Os04g39610;LOC_Os05g49880;LOC_Os03g54750;LOC_Os01g73200;LOC_Os10g35460;LOC_Os01g03950;LOC_Os10g39640;LOC_Os03g04020;LOC_Os05g42000;LOC_Os02g37590;LOC_Os05g32110;LOC_Os05g48900;LOC_Os02g52010;LOC_Os01g16450;LOC_Os01g19020;LOC_Os12g38920;LOC_Os06g08090	21	1135	271	26868	0.00576467
GO:0005802	trans-Golgi network	cellular_component	7	LOC_Os02g54890;LOC_Os03g56610;LOC_Os04g58504;LOC_Os05g08370;LOC_Os06g06780;LOC_Os12g02910;LOC_Os07g47700;LOC_Os01g04720;LOC_Os03g59340;LOC_Os06g12280;LOC_Os08g03420;LOC_Os10g10180;LOC_Os05g12630;LOC_Os07g10770;LOC_Os01g53240;LOC_Os02g51860;LOC_Os05g35200;LOC_Os03g15740;LOC_Os03g52630;LOC_Os04g59330	20	1135	254	26868	0.00584179
GO:0070180	large ribosomal subunit rRNA binding	molecular_function	8	LOC_Os11g01420;LOC_Os10g32920;LOC_Os02g32760;LOC_Os01g09510	4	1135	18	26868	0.00602934
GO:0009536	plastid	cellular_component	6	LOC_Os06g51290;LOC_Os07g42420;LOC_Os12g19381;LOC_Os07g38850;LOC_Os02g09940;LOC_Os07g36080;LOC_Os04g36800;LOC_Os05g35580;LOC_Os05g22718;LOC_Os08g40630;LOC_Os02g58790;LOC_Os04g16866;LOC_Os04g38750;LOC_Os07g25024;LOC_Os04g14680;LOC_Os10g35010;LOC_Os05g22716;LOC_Os01g07970;LOC_Os04g16818;LOC_Os04g02900;LOC_Os07g01030;LOC_Os02g24642;LOC_Os03g27230;LOC_Os12g19470;LOC_Os10g35030;LOC_Os07g42960;LOC_Os12g…	30	1135	435	26868	0.00618862
GO:0030247	polysaccharide binding	molecular_function	5	LOC_Os01g64170;LOC_Os07g40940;LOC_Os03g57880;LOC_Os05g31140;LOC_Os03g46660;LOC_Os02g53200;LOC_Os07g07340;LOC_Os03g45390;LOC_Os08g12800;LOC_Os09g32080;LOC_Os01g51570	11	1135	110	26868	0.0068596
GO:0015171	amino acid transmembrane transporter activity	molecular_function	7	LOC_Os04g38680;LOC_Os02g49510;LOC_Os04g47420;LOC_Os03g60260;LOC_Os12g08130;LOC_Os02g09810;LOC_Os07g04180;LOC_Os11g19240;LOC_Os01g61044	9	1135	81	26868	0.00709426
GO:0015020	glucuronosyltransferase activity	molecular_function	7	LOC_Os01g65780;LOC_Os05g35200;LOC_Os03g08600	3	1135	10	26868	0.00721747
GO:0015935	small ribosomal subunit	cellular_component	7	LOC_Os07g07719;LOC_Os03g10060;LOC_Os03g49710;LOC_Os04g56670	4	1135	19	26868	0.00738532
GO:0010417	glucuronoxylan biosynthetic process	biological_process	12	LOC_Os01g65780;LOC_Os04g55670;LOC_Os05g35200;LOC_Os01g70190;LOC_Os03g08600	5	1135	31	26868	0.00907632
GO:0042651	thylakoid membrane	cellular_component	5	LOC_Os01g71330;LOC_Os02g03330;LOC_Os05g28090	3	1135	11	26868	0.00961521
GO:0010258	NADH dehydrogenase complex (plastoquinone) assembly	biological_process	9	LOC_Os01g72950;LOC_Os05g28090	2	1135	4	26868	0.010106
GO:0006407	rRNA export from nucleus	biological_process	11	LOC_Os03g08440;LOC_Os07g42450	2	1135	4	26868	0.010106
GO:0042646	plastid nucleoid	cellular_component	4	LOC_Os01g08510;LOC_Os09g21460	2	1135	4	26868	0.010106
GO:0009808	lignin metabolic process	biological_process	7	LOC_Os11g13870;LOC_Os12g10320	2	1135	4	26868	0.010106
GO:0033907	beta-D-fucosidase activity	molecular_function	7	LOC_Os03g11420;LOC_Os03g49600	2	1135	4	26868	0.010106
GO:0010026	trichome differentiation	biological_process	6	LOC_Os02g37590;LOC_Os09g27320;LOC_Os04g39610;LOC_Os02g53530	4	1135	21	26868	0.0106658
GO:0016597	amino acid binding	molecular_function	7	LOC_Os07g29330;LOC_Os09g12290;LOC_Os02g39570;LOC_Os03g63330;LOC_Os04g33390;LOC_Os10g37980	6	1135	45	26868	0.0111774
GO:0016021	integral component of membrane	cellular_component	5	LOC_Os05g03070;LOC_Os05g28090;LOC_Os11g07600;LOC_Os01g65780;LOC_Os06g49220;LOC_Os01g04720;LOC_Os10g42900;LOC_Os02g18540;LOC_Os05g38720;LOC_Os07g49310;LOC_Os07g01030;LOC_Os07g42626;LOC_Os03g18020;LOC_Os04g49000;LOC_Os08g45060;LOC_Os09g38130;LOC_Os01g70190;LOC_Os09g31130;LOC_Os06g09610;LOC_Os07g10770;LOC_Os03g11110;LOC_Os03g56670;LOC_Os04g33200;LOC_Os05g14880;LOC_Os09g26300;LOC_Os03g62090;LOC_Os12g…	163	1135	3260	26868	0.0119127
GO:0080167	response to karrikin	biological_process	5	LOC_Os12g33610;LOC_Os07g33660;LOC_Os10g37980;LOC_Os12g44100;LOC_Os05g04720;LOC_Os04g24140;LOC_Os05g48650;LOC_Os09g36600;LOC_Os12g02370	9	1135	88	26868	0.0119838
GO:0006189	'de novo' IMP biosynthetic process	biological_process	13	LOC_Os05g35580;LOC_Os06g22560;LOC_Os01g65260	3	1135	12	26868	0.0124223
GO:0016688	L-ascorbate peroxidase activity	molecular_function	5	LOC_Os02g34810;LOC_Os04g14680;LOC_Os04g51300	3	1135	12	26868	0.0124223
GO:0019722	calcium-mediated signaling	biological_process	7	LOC_Os12g35670;LOC_Os11g26880;LOC_Os01g15320;LOC_Os01g57350	4	1135	22	26868	0.0126083
GO:0005874	microtubule	cellular_component	7	LOC_Os01g59150;LOC_Os11g41150;LOC_Os03g01530;LOC_Os01g18050;LOC_Os04g04060;LOC_Os09g27700;LOC_Os06g20370;LOC_Os05g34170	8	1135	76	26868	0.0147538
GO:0009706	chloroplast inner membrane	cellular_component	7	LOC_Os03g20700;LOC_Os08g34220;LOC_Os01g17170;LOC_Os01g32830;LOC_Os02g58790;LOC_Os03g48030;LOC_Os10g01044;LOC_Os10g42780	8	1135	76	26868	0.0147538
GO:0007568	aging	biological_process	4	LOC_Os03g01012;LOC_Os10g35980;LOC_Os08g33710;LOC_Os02g06640;LOC_Os02g01220	5	1135	35	26868	0.0151015
GO:0016798	hydrolase activity, acting on glycosyl bonds	molecular_function	5	LOC_Os06g48180;LOC_Os03g11420;LOC_Os08g13920;LOC_Os06g08090;LOC_Os07g34580;LOC_Os10g42670	6	1135	48	26868	0.0151433
GO:0009508	plastid chromosome	cellular_component	8	LOC_Os05g22614;LOC_Os10g39150;LOC_Os07g28610	3	1135	13	26868	0.0156487
GO:0009116	nucleoside metabolic process	biological_process	8	LOC_Os01g52530;LOC_Os05g35580;LOC_Os01g65260	3	1135	13	26868	0.0156487
GO:0016655	oxidoreductase activity, acting on NAD(P)H, quinone or similar compound as acceptor	molecular_function	6	LOC_Os01g72950;LOC_Os05g28090	2	1135	5	26868	0.0163732
GO:0004312	fatty acid synthase activity	molecular_function	7	LOC_Os04g36800;LOC_Os07g42420	2	1135	5	26868	0.0163732
GO:0009113	purine nucleobase biosynthetic process	biological_process	10	LOC_Os05g35580;LOC_Os01g65260	2	1135	5	26868	0.0163732
GO:0045903	positive regulation of translational fidelity	biological_process	6	LOC_Os07g43510;LOC_Os04g56670	2	1135	5	26868	0.0163732
GO:0015210	uracil transmembrane transporter activity	molecular_function	7	LOC_Os01g63870;LOC_Os12g31860	2	1135	5	26868	0.0163732
GO:2000070	regulation of response to water deprivation	biological_process	7	LOC_Os02g42585;LOC_Os04g44670	2	1135	5	26868	0.0163732
GO:0010442	guard cell morphogenesis	biological_process	8	LOC_Os04g39610;LOC_Os02g37590	2	1135	5	26868	0.0163732
GO:0052541	plant-type cell wall cellulose metabolic process	biological_process	11	LOC_Os02g37590;LOC_Os04g39610	2	1135	5	26868	0.0163732
GO:0045491	xylan metabolic process	biological_process	10	LOC_Os12g10320;LOC_Os11g13870	2	1135	5	26868	0.0163732
GO:0051016	barbed-end actin filament capping	biological_process	11	LOC_Os01g67240;LOC_Os09g34180	2	1135	5	26868	0.0163732
GO:0000461	endonucleolytic cleavage to generate mature 3'-end of SSU-rRNA from (SSU-rRNA, 5.8S rRNA, LSU-rRNA)	biological_process	13	LOC_Os07g42450;LOC_Os03g08440	2	1135	5	26868	0.0163732
GO:0004566	beta-glucuronidase activity	molecular_function	7	LOC_Os06g08090;LOC_Os12g38920	2	1135	5	26868	0.0163732
GO:0006954	inflammatory response	biological_process	6	LOC_Os01g57350;LOC_Os06g48600	2	1135	5	26868	0.0163732
GO:0010411	xyloglucan metabolic process	biological_process	9	LOC_Os08g13920;LOC_Os06g48180;LOC_Os10g42670;LOC_Os01g03950;LOC_Os07g34580	5	1135	36	26868	0.0169432
GO:0016788	hydrolase activity, acting on ester bonds	molecular_function	5	LOC_Os06g34070;LOC_Os06g34120;LOC_Os01g72520;LOC_Os05g06720;LOC_Os06g06290;LOC_Os02g44860;LOC_Os04g46730;LOC_Os01g22660;LOC_Os01g22780;LOC_Os07g39750;LOC_Os06g47910;LOC_Os01g11620;LOC_Os01g46260	13	1135	159	26868	0.0175984
GO:0000462	maturation of SSU-rRNA from tricistronic rRNA transcript (SSU-rRNA, 5.8S rRNA, LSU-rRNA)	biological_process	13	LOC_Os02g13530;LOC_Os02g33140;LOC_Os02g28810;LOC_Os02g06700;LOC_Os03g55930	5	1135	37	26868	0.0189278
GO:0009646	response to absence of light	biological_process	8	LOC_Os01g21250;LOC_Os03g18130;LOC_Os08g06550	3	1135	14	26868	0.0193011
GO:0006541	glutamine metabolic process	biological_process	11	LOC_Os05g35580;LOC_Os01g65260;LOC_Os03g18130	3	1135	14	26868	0.0193011
GO:0006783	heme biosynthetic process	biological_process	9	LOC_Os03g21900;LOC_Os10g35840;LOC_Os01g10950	3	1135	14	26868	0.0193011
GO:0005871	kinesin complex	cellular_component	5	LOC_Os01g14090;LOC_Os09g35890;LOC_Os01g43580;LOC_Os10g36880;LOC_Os01g54080;LOC_Os04g53760;LOC_Os08g43400	7	1135	65	26868	0.0195111
GO:0007018	microtubule-based movement	biological_process	5	LOC_Os10g36880;LOC_Os08g43400;LOC_Os04g53760;LOC_Os09g35890;LOC_Os01g14090;LOC_Os01g54080;LOC_Os01g43580	7	1135	65	26868	0.0195111
GO:0003993	acid phosphatase activity	molecular_function	8	LOC_Os09g32840;LOC_Os01g09540;LOC_Os05g10310;LOC_Os08g41880;LOC_Os12g44050;LOC_Os05g33280	6	1135	51	26868	0.0199915
GO:0022626	cytosolic ribosome	cellular_component	7	LOC_Os03g17580;LOC_Os03g12290;LOC_Os12g38180;LOC_Os08g44480;LOC_Os03g02960;LOC_Os03g15870	6	1135	51	26868	0.0199915
GO:0030001	metal ion transport	biological_process	8	LOC_Os01g12220;LOC_Os10g36200;LOC_Os04g32850;LOC_Os05g27100;LOC_Os01g52160;LOC_Os12g39180;LOC_Os03g54050;LOC_Os03g03500;LOC_Os03g22490;LOC_Os02g30650	10	1135	113	26868	0.0214219
GO:0019748	secondary metabolic process	biological_process	4	LOC_Os03g52040;LOC_Os10g01134;LOC_Os11g27329;LOC_Os10g14180	4	1135	26	26868	0.0225613
GO:0008889	glycerophosphodiester phosphodiesterase activity	molecular_function	8	LOC_Os03g40670;LOC_Os02g37590;LOC_Os04g39610	3	1135	15	26868	0.0233826
GO:0045010	actin nucleation	biological_process	7	LOC_Os09g34180;LOC_Os05g50800;LOC_Os01g67240	3	1135	15	26868	0.0233826
GO:0003849	3-deoxy-7-phosphoheptulonate synthase activity	molecular_function	6	LOC_Os07g42960;LOC_Os03g27230	2	1135	6	26868	0.0238768
GO:0004315	3-oxoacyl-[acyl-carrier-protein] synthase activity	molecular_function	8	LOC_Os04g36800;LOC_Os07g42420	2	1135	6	26868	0.0238768
GO:0042973	glucan endo-1,3-beta-D-glucosidase activity	molecular_function	9	LOC_Os03g49600;LOC_Os03g11420	2	1135	6	26868	0.0238768
GO:0004072	aspartate kinase activity	molecular_function	7	LOC_Os03g63330;LOC_Os09g12290	2	1135	6	26868	0.0238768
GO:0098655	cation transmembrane transport	biological_process	8	LOC_Os12g39180;LOC_Os01g12220	2	1135	6	26868	0.0238768
GO:0051213	dioxygenase activity	molecular_function	5	LOC_Os03g32470;LOC_Os04g10350;LOC_Os09g27750;LOC_Os02g17940;LOC_Os04g44150;LOC_Os09g27820;LOC_Os04g49210;LOC_Os10g14180;LOC_Os03g60190;LOC_Os03g18030	10	1135	116	26868	0.0251792
GO:0005200	structural constituent of cytoskeleton	molecular_function	4	LOC_Os10g36650;LOC_Os03g01530;LOC_Os01g59150;LOC_Os05g34170;LOC_Os01g18050	5	1135	40	26868	0.0257769
GO:1901657	glycosyl compound metabolic process	biological_process	6	LOC_Os03g49600;LOC_Os04g43410;LOC_Os03g11420;LOC_Os08g39860;LOC_Os04g43360	5	1135	41	26868	0.0283691
GO:0005768	endosome	cellular_component	7	LOC_Os01g04720;LOC_Os02g51860;LOC_Os01g53240;LOC_Os03g52630;LOC_Os12g02910;LOC_Os02g02040;LOC_Os07g47700;LOC_Os07g10770;LOC_Os10g10180;LOC_Os02g54890;LOC_Os03g56610;LOC_Os03g15740;LOC_Os05g35200;LOC_Os05g12630;LOC_Os05g08370;LOC_Os03g59340;LOC_Os08g03420;LOC_Os06g12280	18	1135	261	26868	0.0291025
GO:0015112	nitrate transmembrane transporter activity	molecular_function	8	LOC_Os10g40600;LOC_Os06g49220;LOC_Os10g42900;LOC_Os10g02260	4	1135	29	26868	0.0324624
GO:0010053	root epidermal cell differentiation	biological_process	7	LOC_Os09g32080;LOC_Os04g39610;LOC_Os02g37590;LOC_Os10g36650	4	1135	29	26868	0.0324624
GO:0010319	stromule	cellular_component	7	LOC_Os07g37250;LOC_Os05g41640;LOC_Os07g43810;LOC_Os02g51470	4	1135	29	26868	0.0324624
GO:0034051	negative regulation of plant-type hypersensitive response	biological_process	9	LOC_Os08g06280;LOC_Os08g29110	2	1135	7	26868	0.0325014
GO:0048564	photosystem I assembly	biological_process	8	LOC_Os03g57840;LOC_Os07g17390	2	1135	7	26868	0.0325014
GO:0004834	tryptophan synthase activity	molecular_function	7	LOC_Os03g58290;LOC_Os03g58300	2	1135	7	26868	0.0325014
GO:0010205	photoinhibition	biological_process	9	LOC_Os08g34220;LOC_Os01g31690	2	1135	7	26868	0.0325014
GO:0051920	peroxiredoxin activity	molecular_function	4	LOC_Os02g33450;LOC_Os02g09940	2	1135	7	26868	0.0325014
GO:0031897	Tic complex	cellular_component	8	LOC_Os10g35030;LOC_Os10g35010	2	1135	7	26868	0.0325014
GO:0009533	chloroplast stromal thylakoid	cellular_component	8	LOC_Os02g34810;LOC_Os08g02630	2	1135	7	26868	0.0325014
GO:0009523	photosystem II	cellular_component	7	LOC_Os10g25570;LOC_Os05g22730;LOC_Os08g02630	3	1135	17	26868	0.0328315
GO:0006071	glycerol metabolic process	biological_process	8	LOC_Os02g37590;LOC_Os03g40670;LOC_Os04g39610	3	1135	17	26868	0.0328315
GO:0000162	tryptophan biosynthetic process	biological_process	11	LOC_Os03g03450;LOC_Os03g58300;LOC_Os03g58290	3	1135	17	26868	0.0328315
GO:0051536	iron-sulfur cluster binding	molecular_function	5	LOC_Os03g48040;LOC_Os05g35580;LOC_Os01g65260	3	1135	17	26868	0.0328315
GO:0052689	carboxylic ester hydrolase activity	molecular_function	6	LOC_Os01g22780;LOC_Os07g39750;LOC_Os08g37030;LOC_Os02g44860;LOC_Os05g06720;LOC_Os06g06290;LOC_Os06g47910;LOC_Os06g34070;LOC_Os01g22660;LOC_Os03g15270;LOC_Os06g34120;LOC_Os09g28690;LOC_Os07g06880;LOC_Os01g46260;LOC_Os01g11620	15	1135	210	26868	0.0335923
GO:0016762	xyloglucan:xyloglucosyl transferase activity	molecular_function	8	LOC_Os10g42670;LOC_Os06g48180;LOC_Os07g34580;LOC_Os08g13920	4	1135	30	26868	0.0362441
GO:0006414	translational elongation	biological_process	8	LOC_Os11g02450;LOC_Os12g02380;LOC_Os06g39480	3	1135	18	26868	0.0381919
GO:0005762	mitochondrial large ribosomal subunit	cellular_component	9	LOC_Os02g15900;LOC_Os02g43600;LOC_Os07g36090;LOC_Os03g03020	4	1135	31	26868	0.040269
GO:0009723	response to ethylene	biological_process	6	LOC_Os12g02310;LOC_Os06g39240;LOC_Os03g57840;LOC_Os11g02369;LOC_Os10g35370;LOC_Os01g21250;LOC_Os01g56330;LOC_Os11g02424;LOC_Os12g02340;LOC_Os04g58200;LOC_Os06g10350	11	1135	143	26868	0.0403196
GO:0004853	uroporphyrinogen decarboxylase activity	molecular_function	7	LOC_Os03g21900;LOC_Os01g10950	2	1135	8	26868	0.0421389
GO:0008794	arsenate reductase (glutaredoxin) activity	molecular_function	6	LOC_Os01g27140;LOC_Os12g35330	2	1135	8	26868	0.0421389
GO:0045549	9-cis-epoxycarotenoid dioxygenase activity	molecular_function	8	LOC_Os07g05940;LOC_Os04g46470	2	1135	8	26868	0.0421389
GO:0009827	plant-type cell wall modification	biological_process	8	LOC_Os03g24160;LOC_Os01g57890	2	1135	8	26868	0.0421389
GO:0004161	dimethylallyltranstransferase activity	molecular_function	7	LOC_Os01g14630;LOC_Os07g38850	2	1135	8	26868	0.0421389
GO:0046654	tetrahydrofolate biosynthetic process	biological_process	8	LOC_Os01g13690;LOC_Os02g17330	2	1135	8	26868	0.0421389
GO:0050105	L-gulonolactone oxidase activity	molecular_function	7	LOC_Os08g02230;LOC_Os03g36530	2	1135	8	26868	0.0421389
GO:0035304	regulation of protein dephosphorylation	biological_process	9	LOC_Os01g31690	1	1135	1	26868	0.0422436
GO:0010357	homogentisate solanesyltransferase activity	molecular_function	8	LOC_Os07g38850	1	1135	1	26868	0.0422436
GO:0004418	hydroxymethylbilane synthase activity	molecular_function	6	LOC_Os02g07230	1	1135	1	26868	0.0422436
GO:0006005	L-fucose biosynthetic process	biological_process	10	LOC_Os06g44260	1	1135	1	26868	0.0422436
GO:1901401	regulation of tetrapyrrole metabolic process	biological_process	7	LOC_Os01g17170	1	1135	1	26868	0.0422436
GO:0035596	methylthiotransferase activity	molecular_function	7	LOC_Os11g38030	1	1135	1	26868	0.0422436
GO:0008716	D-alanine-D-alanine ligase activity	molecular_function	7	LOC_Os07g49110	1	1135	1	26868	0.0422436
GO:0046322	negative regulation of fatty acid oxidation	biological_process	10	LOC_Os04g53490	1	1135	1	26868	0.0422436
GO:0005943	phosphatidylinositol 3-kinase complex, class IA	cellular_component	9	LOC_Os09g34140	1	1135	1	26868	0.0422436
GO:0006124	ferredoxin metabolic process	biological_process	8	LOC_Os08g01380	1	1135	1	26868	0.0422436
GO:0008883	glutamyl-tRNA reductase activity	molecular_function	7	LOC_Os10g35840	1	1135	1	26868	0.0422436
GO:0016296	palmitoyl-[acyl-carrier-protein] hydrolase activity	molecular_function	9	LOC_Os09g32760	1	1135	1	26868	0.0422436
GO:0035600	tRNA methylthiolation	biological_process	13	LOC_Os11g38030	1	1135	1	26868	0.0422436
GO:0042906	xanthine transport	biological_process	9	LOC_Os12g31860	1	1135	1	26868	0.0422436
GO:0072511	divalent inorganic cation transport	biological_process	8	LOC_Os01g12220	1	1135	1	26868	0.0422436
GO:1901347	negative regulation of secondary cell wall biogenesis	biological_process	8	LOC_Os05g50080	1	1135	1	26868	0.0422436
GO:0061634	alpha-D-xyloside xylohydrolase	molecular_function	7	LOC_Os01g03950	1	1135	1	26868	0.0422436
GO:0018160	peptidyl-pyrromethane cofactor linkage	biological_process	10	LOC_Os02g07230	1	1135	1	26868	0.0422436
GO:0042175	nuclear outer membrane-endoplasmic reticulum membrane network	cellular_component	4	LOC_Os07g43990	1	1135	1	26868	0.0422436
GO:0010355	homogentisate farnesyltransferase activity	molecular_function	8	LOC_Os07g38850	1	1135	1	26868	0.0422436
GO:0033741	adenylyl-sulfate reductase (glutathione) activity	molecular_function	7	LOC_Os07g32570	1	1135	1	26868	0.0422436
GO:0043157	response to cation stress	biological_process	7	LOC_Os03g57840	1	1135	1	26868	0.0422436
GO:0048529	magnesium-protoporphyrin IX monomethyl ester (oxidative) cyclase activity	molecular_function	7	LOC_Os01g17170	1	1135	1	26868	0.0422436
GO:0032440	2-alkenal reductase [NAD(P)] activity	molecular_function	7	LOC_Os04g41960	1	1135	1	26868	0.0422436
GO:0009687	abscisic acid metabolic process	biological_process	10	LOC_Os02g47470	1	1135	1	26868	0.0422436
GO:0009974	zeinoxanthin epsilon hydroxylase activity	molecular_function	7	LOC_Os10g39930	1	1135	1	26868	0.0422436
GO:0004180	carboxypeptidase activity	molecular_function	8	LOC_Os03g57660	1	1135	1	26868	0.0422436
GO:0009973	adenylyl-sulfate reductase activity	molecular_function	6	LOC_Os07g32570	1	1135	1	26868	0.0422436
GO:0008935	1,4-dihydroxy-2-naphthoyl-CoA synthase activity	molecular_function	7	LOC_Os01g47350	1	1135	1	26868	0.0422436
GO:0000312	plastid small ribosomal subunit	cellular_component	9	LOC_Os03g55930	1	1135	1	26868	0.0422436
GO:0080176	xyloglucan 1,6-alpha-xylosidase activity	molecular_function	7	LOC_Os01g03950	1	1135	1	26868	0.0422436
GO:0008675	2-dehydro-3-deoxy-phosphogluconate aldolase activity	molecular_function	7	LOC_Os07g12160	1	1135	1	26868	0.0422436
GO:0050518	2-C-methyl-D-erythritol 4-phosphate cytidylyltransferase activity	molecular_function	8	LOC_Os01g66360	1	1135	1	26868	0.0422436
GO:0002131	wobble position cytosine ribose methylation	biological_process	14	LOC_Os08g39600	1	1135	1	26868	0.0422436
GO:0070127	tRNA aminoacylation for mitochondrial protein translation	biological_process	10	LOC_Os02g02860	1	1135	1	26868	0.0422436
GO:0019146	arabinose-5-phosphate isomerase activity	molecular_function	7	LOC_Os02g06360	1	1135	1	26868	0.0422436
GO:0010242	oxygen evolving activity	molecular_function	5	LOC_Os01g31690	1	1135	1	26868	0.0422436
GO:0042907	xanthine transmembrane transporter activity	molecular_function	7	LOC_Os12g31860	1	1135	1	26868	0.0422436
GO:0004320	oleoyl-[acyl-carrier-protein] hydrolase activity	molecular_function	9	LOC_Os09g32760	1	1135	1	26868	0.0422436
GO:0030096	plasma membrane-derived thylakoid photosystem II	cellular_component	8	LOC_Os01g71190	1	1135	1	26868	0.0422436
GO:0009671	nitrate:proton symporter activity	molecular_function	11	LOC_Os12g25200	1	1135	1	26868	0.0422436
GO:0098572	stromal side of plastid thylakoid membrane	cellular_component	7	LOC_Os05g22614	1	1135	1	26868	0.0422436
GO:0010356	homogentisate geranylgeranyltransferase activity	molecular_function	8	LOC_Os07g38850	1	1135	1	26868	0.0422436
GO:0047668	amygdalin beta-glucosidase activity	molecular_function	9	LOC_Os03g49600	1	1135	1	26868	0.0422436
GO:0050224	prunasin beta-glucosidase activity	molecular_function	9	LOC_Os03g49600	1	1135	1	26868	0.0422436
GO:0015115	silicate transmembrane transporter activity	molecular_function	8	LOC_Os02g51110	1	1135	1	26868	0.0422436
GO:0042549	photosystem II stabilization	biological_process	9	LOC_Os01g31690	1	1135	1	26868	0.0422436
GO:0004604	phosphoadenylyl-sulfate reductase (thioredoxin) activity	molecular_function	7	LOC_Os07g32570	1	1135	1	26868	0.0422436
GO:0042371	vitamin K biosynthetic process	biological_process	8	LOC_Os01g47350	1	1135	1	26868	0.0422436
GO:0000906	6,7-dimethyl-8-ribityllumazine synthase activity	molecular_function	6	LOC_Os04g42000	1	1135	1	26868	0.0422436
GO:0002132	wobble position uridine ribose methylation	biological_process	14	LOC_Os08g39600	1	1135	1	26868	0.0422436
GO:0022618	ribonucleoprotein complex assembly	biological_process	8	LOC_Os11g24610	1	1135	1	26868	0.0422436
GO:0009255	Entner-Doudoroff pathway through 6-phosphogluconate	biological_process	5	LOC_Os07g12160	1	1135	1	26868	0.0422436
GO:0046428	1,4-dihydroxy-2-naphthoate octaprenyltransferase activity	molecular_function	8	LOC_Os03g09060	1	1135	1	26868	0.0422436
GO:0008756	o-succinylbenzoate-CoA ligase activity	molecular_function	7	LOC_Os08g03630	1	1135	1	26868	0.0422436
GO:0046109	uridine biosynthetic process	biological_process	12	LOC_Os04g24140	1	1135	1	26868	0.0422436
GO:0010966	regulation of phosphate transport	biological_process	9	LOC_Os02g46100	1	1135	1	26868	0.0422436
GO:0004560	alpha-L-fucosidase activity	molecular_function	8	LOC_Os07g39750	1	1135	1	26868	0.0422436
GO:0000248	C-5 sterol desaturase activity	molecular_function	7	LOC_Os01g04260	1	1135	1	26868	0.0422436
GO:1902326	positive regulation of chlorophyll biosynthetic process	biological_process	10	LOC_Os02g03330	1	1135	1	26868	0.0422436
GO:0010330	cellulose synthase complex	cellular_component	6	LOC_Os07g24190	1	1135	1	26868	0.0422436
GO:0008700	4-hydroxy-2-oxoglutarate aldolase activity	molecular_function	7	LOC_Os07g12160	1	1135	1	26868	0.0422436
GO:0016295	myristoyl-[acyl-carrier-protein] hydrolase activity	molecular_function	9	LOC_Os09g32760	1	1135	1	26868	0.0422436
GO:0044238	primary metabolic process	biological_process	4	LOC_Os03g63950	1	1135	1	26868	0.0422436
GO:0004851	uroporphyrin-III C-methyltransferase activity	molecular_function	8	LOC_Os01g44050	1	1135	1	26868	0.0422436
GO:0000242	pericentriolar material	cellular_component	7	LOC_Os04g07890	1	1135	1	26868	0.0422436
GO:0015708	silicic acid import across plasma membrane	biological_process	10	LOC_Os02g51110	1	1135	1	26868	0.0422436
GO:0034454	microtubule anchoring at centrosome	biological_process	10	LOC_Os04g07890	1	1135	1	26868	0.0422436
GO:0019379	sulfate assimilation, phosphoadenylyl sulfate reduction by phosphoadenylyl-sulfate reductase (thioredoxin)	biological_process	7	LOC_Os07g32570	1	1135	1	26868	0.0422436
GO:0009234	menaquinone biosynthetic process	biological_process	8	LOC_Os01g47350	1	1135	1	26868	0.0422436
GO:0042493	response to drug	biological_process	5	LOC_Os08g39550	1	1135	1	26868	0.0422436
GO:0003729	mRNA binding	molecular_function	7	LOC_Os05g39960;LOC_Os05g50080;LOC_Os07g01870;LOC_Os04g50110;LOC_Os01g01060;LOC_Os07g11110;LOC_Os01g54540;LOC_Os01g60790	8	1135	93	26868	0.0430049
GO:0006633	fatty acid biosynthetic process	biological_process	10	LOC_Os12g34890;LOC_Os01g04260;LOC_Os07g42420;LOC_Os09g32760;LOC_Os08g34220;LOC_Os11g31900;LOC_Os03g63930;LOC_Os04g36800;LOC_Os07g49310	9	1135	110	26868	0.0434015
GO:0042542	response to hydrogen peroxide	biological_process	7	LOC_Os04g40630;LOC_Os11g02424;LOC_Os11g02369;LOC_Os03g20120;LOC_Os12g02310;LOC_Os12g02340	6	1135	61	26868	0.0434177
GO:0045037	protein import into chloroplast stroma	biological_process	11	LOC_Os10g35030;LOC_Os10g35010;LOC_Os07g37250	3	1135	19	26868	0.0439681
GO:0019853	L-ascorbic acid biosynthetic process	biological_process	8	LOC_Os06g44260;LOC_Os08g02230;LOC_Os03g36530	3	1135	19	26868	0.0439681
GO:0009809	lignin biosynthetic process	biological_process	8	LOC_Os09g32080;LOC_Os09g04050;LOC_Os03g59340;LOC_Os02g14440;LOC_Os07g10770;LOC_Os06g08580;LOC_Os06g04090;LOC_Os12g02080;LOC_Os03g60380	9	1135	111	26868	0.0455409
GO:0051087	chaperone binding	molecular_function	5	LOC_Os02g39870;LOC_Os06g03640;LOC_Os02g54060;LOC_Os09g35630	4	1135	33	26868	0.0490486
GO:0000271	polysaccharide biosynthetic process	biological_process	7	LOC_Os02g50600;LOC_Os04g44850;LOC_Os03g18890;LOC_Os08g06380	4	1135	33	26868	0.0490486
GO:0046983	protein dimerization activity	molecular_function	5	LOC_Os08g41960;LOC_Os06g12210;LOC_Os04g23550;LOC_Os07g36460;LOC_Os01g50940;LOC_Os03g19780;LOC_Os07g04170	7	1135	79	26868	0.0493085

## Sheet: Table S7
	Table S7 The flowering time-related genes in transgenic and wild type rice
	Gene ID	Gene name	Pe2OX VS WT				FPKM
			log2(fc)	qval	regulation	significant	FPKM.Pe2_1	FPKM.Pe2_2	FPKM.Pe2_3	FPKM.WT_1	FPKM.WT_3
MADS-box	LOC_Os03g11614	OsMADS1	3.86392	0.017582	up	yes	7.5254	4.00587	3.91789	0.0001	0.70729
	LOC_Os03g54160	OsMADS14	1.22346	0.109641	up	yes	122.936	121.456	162.238	41.2857	74.8082
	LOC_Os07g01820	OsMADS15	4.61204	0.0194259	up	yes	0.47033	2.63189	7.18671	0.0001	0.280389
	LOC_Os08g02070	OsMADS26	-0.606427	0.00405978	down	no	25.0911	19.5707	19.1067	33.5008	31.2236
	LOC_Os07g41370	OsMADS18	0.87854	0.248047	up	no	139.29	210.494	188.165	107.333	87.733
	LOC_Os08g41950	OsMADS7; OsMADS45	-9.02352	1	down	no	0.0001	0.0001	0.0001	0.103983	0.0001
	LOC_Os09g32948	OsMADS8; OsMADS24	0	1	no	no	0.0001	0.0001	0.0001	0.0001	0.0001
	LOC_Os03g03070	OsMADS50; OsSOC1; DTH3	0.936154	0.109901	up	no	31.7403	27.2044	26.1982	17.3578	12.3074
	LOC_Os01g69850	OsMADS51; OsMADS65	3.61091	9.48e-06	up	yes	18.6513	17.6585	7.93523	2.12864	0.285604
	LOC_Os10g39130	OsMADS56	-0.368254	0.0503103	down	no	39.3091	41.5346	39.1488	52.8481	50.4086
Heading date	LOC_Os06g16370	Hd1	0.881165	0.648041	up	no	0.441103	1.19604	1.36852	0.954549	0.13336
	LOC_Os03g55389	Hd6	0.464869	0.893103	up	no	5.64166	6.9943	7.09635	4.61249	4.9187
	LOC_Os06g05060	Hd17	0.723339	0.455673	up	no	33.682	38.0055	37.832	20.9099	23.3137
Grains.Height.Date	LOC_Os07g49460	DTH7; Ghd7.1	0.102509	0.636436	up	no	76.9131	102.742	79.3653	83.5334	77.3031
	LOC_Os07g15770	Ghd7	-0.351704	0.493463	down	no	1.28847	0.410289	1.45995	1.33587	1.35128
flowering repressor	LOC_Os08g07740	DTH8; Ghd8;	-1.10316	0.06264	down	yes	0.42429	0.221274	0.300038	0.800685	0.553577
Early Heading date	LOC_Os10g32600	Ehd1	13.0526	1	up	no	0.47451	0.662596	1.4118	0.0001	0.0001
	LOC_Os10g28330	Ehd2; RID;OsId1;	1.61151	0.17324	up	no	0.734388	0.569413	0.797945	0.181888	0.276651
	LOC_Os08g01420	Ehd3	0.488733	0.806284	up	no	3.98387	4.38211	3.95986	3.59115	2.26486
	LOC_Os03g02160	Ehd4	0.640645	0.507587	up	no	23.7019	26.958	24.9922	18.8215	13.5286
Gigantea	LOC_Os01g08700	OsGI	0.539252	0.804286	up	no	174.713	195.294	188.735	108.178	148.146
Suppressor of Zeste;polycomb group gene	LOC_Os09g13630	OsEMF2b; EMF2B	0.622951	0.537662	up	no	13.4455	15.4091	13.4253	9.86748	8.43524
Phytochrome B	LOC_Os03g19590	PHYB; OsphyB	-0.419816	0.0474446	down	no	16.308	14.2512	19.052	20.9018	23.3434
flowering repressor	LOC_Os02g39710	OsCOL4	-0.52686	0.132826	down	no	19.6019	14.2099	34.1445	18.4957	46.7782
CONSTANS-LIKE gene	LOC_Os09g06464	OsCO3	0.381319	0.993402	up	no	24.326	31.2318	46.3125	19.5286	32.611
Heading Date Repressor 1	LOC_Os02g55080	HDR1	0.56644	0.637534	up	no	37.3332	35.6647	34.5259	25.6415	22.7644
G-box factor	LOC_Os08g33370	2014-03-03	0.109437	0.695916	up	no	61.8101	89.5382	58.568	77.854	51.8672
vernalization insensitive 3-like protein	LOC_Os02g05840	LC2; OsVIL3	0.826993	0.281192	up	no	6.7137	6.81423	7.68609	4.17346	3.79881
WRKY transcription factor	LOC_Os01g43650	OsWRKY11; Dlf1	0.508348	1	up	no	0.220901	0.8761	0.361807	0.430658	0.253063
long vegetative phase1	LOC_Os09g13740	SDG724; OsSET34	0.749675	0.440249	up	no	6.87361	7.97426	8.88162	5.17914	4.22941
B3 domain transcription factor	LOC_Os01g51610	OsLFL1;	5.57221	1	up	no	4.20273	0.430133	0.203552	0.0001	0.067669
bZIP transcription factor	LOC_Os09g36910	OsFD1; OsbZIP77	-1.29962	1	down	no	0.0001	0.145801	0.0001	0.162814	0.076787
FT-INTERACTING PROTEIN1	LOC_Os06g41090	OsFTIP1	-0.191224	0.306387	down	no	2.46542	2.5728	2.83638	2.93303	3.06076
Heading date-3a	LOC_Os06g06320	Hd3a; FT	3.62796	3.37064e-06	up	yes	21.599865	10.328887	8.960563	0.602938	1.60198
RICE FLOWERING LOCUS T1	LOC_Os06g06300	RFT1; OsFTL3	4.13115	3.32e-07	up	yes	32.3892	18.639	20.1107	0.451979	2.25456
Dof transcription factor	LOC_Os03g07360	OsDof12	1.66144	0.0097509	up	yes	94.8425	132.626	182.19	33.6156	52.7191
flowering repressor	LOC_Os03g60110	SPIN1	1.1271093644103	0.243523146528937	up	no	6.98043	6.3079	20.3578	6.06647	4.20306

## Sheet: Table S8
Table S8 In silico identification of putative CArG-box motifs in Arabidopsis genes promoters
Genes	CArG-box	Position
AtAP1	CAATATAATG	-2798
AtAP1	CTAAAAATG	-1340
AtFUL	CCAATTTTGG	-2300
AtFUL	CCAAATTTGG	-1816
AtFUL	CCAATATATG	-1433
AtFUL	CCATAAATAGG	-958
AtFUL	CATATAATAG	-1389
AtLFY	CTTAATATAG	-770
AtLFY	CTATATATAG	-1071
